# Supplementary material for: Identification and Validation of a Prognostic Signature Based on Methylation Profiles and Methylation-Driven Gene DAB2 as a Prognostic Biomarker in Differentiated Thyroid Carcinoma
Source: Dis Markers. 2022 Sep 17;2022:1686316. doi: 10.1155/2022/1686316 (PMC10202610; doi:10.1155/2022/1686316)
Supplement: Supplementary Materials — Figure S1. Removed batch effect between GSE51090 and GSE97466. Figure S2. Original blot and images. Figure S3. Enrichment of Kyoto Encyclopedia of Genes and Genomes (KEGG) pathways related to DAB2. A Identification of differential expression genes (DEGs) between DTC patients in High DAB2 group and Low DAB2 group. B. Bubble plot shows the top 20 significant pathways enriched in KEGG analysis using DEGs as input. KEGG, Kyoto Encyclopedia of Genes and Genomes (KEGG); DEGs, differential expression genes. Table S1. The clinical information of TCGA-THCA cohorts. RFS, recurrence free survival; OS, overall survival. Table S2. The clinical information of GSE51090 cohorts. RFS, recurrence free survival. Table S3. The clinical information of GSE97466 cohorts. RFS, recurrence free survival. Table S4. The clinical information and IHC data for human specimens IHC, Immunohistochemistry. [file 1686316.f1.zip › Table S1.txt]

id	age_at_initial_pathologic_diagnosis	A18_Sex	A1_OS	A2_Event	A22_histological_type	A3_T	A4_N	A5_M	A6_Stage	RFS	RFStime(y)	A8_New_Event	A8_New_Event_Time	A8_New_Event_Tissue	A8_New_Event_Type
TCGA-4C-A93U-01	74	FEMALE	129	Alive	Thyroid Papillary Carcinoma - Classical/usual	T4a	N1b	M0	Stage IVA	0	0.353424658	0	129
TCGA-BJ-A0YZ-01	65	MALE	754	Alive	Thyroid Papillary Carcinoma - Classical/usual	T2	N0	M0	Stage II	0	2.065753425	0	754
TCGA-BJ-A0Z0-01	55	MALE	419	Alive	Thyroid Papillary Carcinoma - Classical/usual	T2	N0	MX	Stage II	0	1.147945205	0	419
TCGA-BJ-A0Z2-01	57	MALE	1514	Alive	Thyroid Papillary Carcinoma - Follicular (>= 99% follicular patterned)	T2	N0	M1	Stage IVC	1	0.432876712	1	158	Bone	Distant Metastasis
TCGA-BJ-A0Z3-01	33	FEMALE	497	Alive	Thyroid Papillary Carcinoma - Classical/usual	T1	N0	M0	Stage I	0	1.361643836	0	497
TCGA-BJ-A0Z5-01	58	MALE	448	Alive	Thyroid Papillary Carcinoma - Classical/usual	T3	N1a	M0	Stage III	0	1.22739726	0	448
TCGA-BJ-A0Z9-01	57	FEMALE	1257	Alive	Thyroid Papillary Carcinoma - Tall Cell (>= 50% tall cell features)	T3	N0	MX	Stage III	0	3.443835616	0	1257
TCGA-BJ-A0ZA-01	67	FEMALE	574	Alive	Thyroid Papillary Carcinoma - Classical/usual	T2	N0	M0	Stage II	0	1.57260274	0	574
TCGA-BJ-A0ZB-01	66	MALE	122	Alive	Thyroid Papillary Carcinoma - Classical/usual	T3	N1b	M0	Stage IVA	0	0.334246575	0	122
TCGA-BJ-A0ZC-01	55	MALE	352	Alive	Thyroid Papillary Carcinoma - Classical/usual	T1	N0	M0	Stage I	0	0.964383562	0	352
TCGA-BJ-A0ZE-01	63	FEMALE	509	Alive	Thyroid Papillary Carcinoma - Classical/usual	T3	N0	M0	Stage III	0	1.394520548	0	509
TCGA-BJ-A0ZG-01	80	MALE	775	Alive	Thyroid Papillary Carcinoma - Follicular (>= 99% follicular patterned)	T1	N0	M0	Stage I	0	2.123287671	0	775
TCGA-BJ-A0ZH-01	52	FEMALE	460	Alive	Thyroid Papillary Carcinoma - Tall Cell (>= 50% tall cell features)	T2	N1b	MX	Stage IVA	0	1.260273973	0	460
TCGA-BJ-A0ZJ-01	36	MALE	1280	Alive	Thyroid Papillary Carcinoma - Classical/usual	T2	N1a	M0	Stage I	0	3.506849315	0	1280
TCGA-BJ-A18Y-01	29	MALE	1563	Alive	Thyroid Papillary Carcinoma - Classical/usual	T1b	N0	MX	Stage I	0	4.282191781	0	1563
TCGA-BJ-A18Z-01	58	MALE	1263	Alive	Thyroid Papillary Carcinoma - Classical/usual	T3	N1b	MX	Stage IVA	0	3.460273973	0	1263
TCGA-BJ-A190-01	55	MALE	626	Alive	Thyroid Papillary Carcinoma - Classical/usual	T2	N0	MX	Stage II	0	1.715068493	0	626
TCGA-BJ-A191-01	49	FEMALE	147	Alive	Other, specify	T1b	N0	M0	Stage I	0	0.402739726	0	147
TCGA-BJ-A192-01	54	FEMALE	1349	Alive	Thyroid Papillary Carcinoma - Classical/usual	T3	NX	M0	Stage III	0	3.695890411	0	1349
TCGA-BJ-A28R-01	38	FEMALE	1282	Alive	Thyroid Papillary Carcinoma - Classical/usual	T1	N0	M0	Stage I	0	3.512328767	0	1282
TCGA-BJ-A28S-01	79	MALE	640	Alive	Thyroid Papillary Carcinoma - Classical/usual	T2	N0	M0	Stage II	0	1.753424658	0	640
TCGA-BJ-A28T-01	34	FEMALE	1081	Alive	Thyroid Papillary Carcinoma - Classical/usual	T1	N1a	M0	Stage I	0	2.961643836	0	1081
TCGA-BJ-A28V-01	80	FEMALE	987	Alive	Thyroid Papillary Carcinoma - Classical/usual	T3	N0	MX	Stage III	0	2.704109589	0	987
TCGA-BJ-A28W-01	32	FEMALE	344	Alive	Thyroid Papillary Carcinoma - Classical/usual	T2	N0	M0	Stage I	0	0.942465753	0	344
TCGA-BJ-A28X-01	32	FEMALE	942	Alive	Thyroid Papillary Carcinoma - Tall Cell (>= 50% tall cell features)	T3	N1a	M0	Stage I	0	2.580821918	0	942
TCGA-BJ-A28Z-01	46	FEMALE	337	Alive	Thyroid Papillary Carcinoma - Classical/usual	T3	N1a	M0	Stage III	0	0.923287671	0	337
TCGA-BJ-A290-01	70	MALE	919	Alive	Thyroid Papillary Carcinoma - Tall Cell (>= 50% tall cell features)	T3	N1a	M0	Stage III	1	0.901369863	1	329	Lung	Distant Metastasis
TCGA-BJ-A291-01	56	FEMALE	696	Alive	Thyroid Papillary Carcinoma - Classical/usual	T1	N0	M0	Stage I	0	1.906849315	0	696
TCGA-BJ-A2N7-01	30	FEMALE	559	Alive	Thyroid Papillary Carcinoma - Classical/usual	T3	N0	M0	Stage I	0	1.531506849	0	559
TCGA-BJ-A2N8-01	30	FEMALE	504	Alive	Thyroid Papillary Carcinoma - Classical/usual	T1b	N0	M0	Stage I	0	1.380821918	0	504
TCGA-BJ-A2N9-01	42	FEMALE	623	Alive	Thyroid Papillary Carcinoma - Classical/usual	T2	N0	M0	Stage I	1	0.616438356	1	225		Distant Metastasis
TCGA-BJ-A2NA-01	77	MALE	577	Alive	Thyroid Papillary Carcinoma - Classical/usual	T3	N0	M0	Stage III	1	0.347945205	1	127		Distant Metastasis
TCGA-BJ-A2P4-01	29	FEMALE	390	Alive	Thyroid Papillary Carcinoma - Classical/usual	T2	N0	M0	Stage I	0	1.068493151	0	390
TCGA-BJ-A3EZ-01	51	MALE	487	Alive	Thyroid Papillary Carcinoma - Classical/usual	T3	N1b	M0	Stage IVA	0	1.334246575	0	487
TCGA-BJ-A3F0-01	64	FEMALE	424	Alive	Thyroid Papillary Carcinoma - Classical/usual	T1b	N0	M0	Stage I	0	1.161643836	0	424
TCGA-BJ-A3PR-01	69	FEMALE	1107	Alive	Thyroid Papillary Carcinoma - Classical/usual	T1a	N0	M0	Stage I	0	3.032876712	0	1107
TCGA-BJ-A3PT-01	51	FEMALE	709	Alive	Thyroid Papillary Carcinoma - Classical/usual	T3	N0	M0	Stage III	0	1.942465753	0	709
TCGA-BJ-A3PU-01	52	MALE	567	Alive	Thyroid Papillary Carcinoma - Classical/usual	T3	N1a	M0	Stage III	1	0.476712329	1	174	Lung	Distant Metastasis
TCGA-BJ-A45C-01	78	MALE	243	Dead	Thyroid Papillary Carcinoma - Classical/usual	T3	N0	M0	Stage III	1	0.665753425	1
TCGA-BJ-A45D-01	36	MALE	331	Alive	Thyroid Papillary Carcinoma - Follicular (>= 99% follicular patterned)	T2	N0	M0	Stage I	0	0.906849315	0	331
TCGA-BJ-A45E-01	46	FEMALE	639	Alive	Thyroid Papillary Carcinoma - Classical/usual	T1a	N0	M0	Stage I	0	1.750684932	0	639
TCGA-BJ-A45F-01	59	FEMALE	105	Alive	Thyroid Papillary Carcinoma - Classical/usual	T1b	N0	M0	Stage I	0	0.287671233	0	105
TCGA-BJ-A45G-01	48	FEMALE	725	Alive	Thyroid Papillary Carcinoma - Follicular (>= 99% follicular patterned)	T2	N1	M0	Stage III	0	1.98630137	0	725
TCGA-BJ-A45H-01	45	MALE	865	Alive	Thyroid Papillary Carcinoma - Classical/usual	T3	N0	M0	Stage III	0	2.369863014	1
TCGA-BJ-A45I-01	51	FEMALE	470	Alive	Thyroid Papillary Carcinoma - Tall Cell (>= 50% tall cell features)	T3	N0	M0	Stage III	1	0.301369863	1	110
TCGA-BJ-A45J-01	39	FEMALE	658	Alive	Thyroid Papillary Carcinoma - Tall Cell (>= 50% tall cell features)	T1a	N1a	M0	Stage I	0	1.802739726	0	658
TCGA-BJ-A45K-01	33	MALE	705	Alive	Thyroid Papillary Carcinoma - Classical/usual	T2	N0	M0	Stage I	0	1.931506849	0	705
TCGA-BJ-A4O8-01	47	MALE	591	Alive	Thyroid Papillary Carcinoma - Classical/usual	T3	N1a	M0	Stage III	0	1.619178082	0	591
TCGA-BJ-A4O9-01	51	FEMALE	714	Alive	Thyroid Papillary Carcinoma - Follicular (>= 99% follicular patterned)	T2	N0	M0	Stage II	0	1.956164384	0	714
TCGA-CE-A13K-01	30	FEMALE	385	Alive	Thyroid Papillary Carcinoma - Classical/usual	T3	N1	M0	Stage I	0	1.054794521	0	385
TCGA-CE-A27D-01	28	FEMALE	374	Alive	Thyroid Papillary Carcinoma - Classical/usual	T2	N1	M0	Stage I	0	1.024657534	0	374
TCGA-CE-A3MD-01	31	MALE	389	Alive	Thyroid Papillary Carcinoma - Classical/usual	T2	N1	M0	Stage I	0	1.065753425	0	389
TCGA-CE-A3ME-01	51	FEMALE	379	Alive	Thyroid Papillary Carcinoma - Classical/usual	T2	N0	M0	Stage II	0	1.038356164	0	379
TCGA-CE-A481-01	41	FEMALE	346	Alive	Thyroid Papillary Carcinoma - Classical/usual	T1	N0	M0	Stage I	0	0.947945205	0	346
TCGA-CE-A482-01	27	FEMALE	325	Alive	Thyroid Papillary Carcinoma - Classical/usual	T1	N1	M0	Stage I	0	0.890410959	0	325
TCGA-CE-A483-01	34	FEMALE	457	Alive	Thyroid Papillary Carcinoma - Classical/usual	T2	N1	M0	Stage I	0	1.252054795	0	457
TCGA-CE-A484-01	37	FEMALE	378	Alive	Thyroid Papillary Carcinoma - Classical/usual	T2	N1	M0	Stage I	0	1.035616438	0	378
TCGA-CE-A485-01	32	MALE	385	Alive	Thyroid Papillary Carcinoma - Classical/usual	T2	N1	M0	Stage I	0	1.054794521	0	385
TCGA-DE-A0XZ-01	65	FEMALE	1090	Alive	Thyroid Papillary Carcinoma - Classical/usual	T1	N1a	M0	Stage III	1	0.55890411	1	204
TCGA-DE-A0Y2-01	30	FEMALE	658	Alive	Thyroid Papillary Carcinoma - Classical/usual	T2	N1a	M0	Stage I	0	1.802739726	0	658
TCGA-DE-A0Y3-01	60	FEMALE	1526	Alive	Thyroid Papillary Carcinoma - Classical/usual	T4a	N1b	M1	Stage IVC	1	0.082191781	1	30	Lung	Distant Metastasis
TCGA-DE-A2OL-01	44	FEMALE	1145	Alive	Thyroid Papillary Carcinoma - Follicular (>= 99% follicular patterned)	T2	NX	MX	Stage I	0	3.136986301	0	1145
TCGA-DE-A3KN-01	49	FEMALE	831	Alive	Thyroid Papillary Carcinoma - Classical/usual	T3	N1b	M0	Stage IVA	0	2.276712329	0	831
TCGA-DE-A4M8-01	61	FEMALE	564	Alive	Thyroid Papillary Carcinoma - Classical/usual	T2	N1	M0	Stage III	0	1.545205479	0	564
TCGA-DE-A4M9-01	28	MALE	573	Alive	Thyroid Papillary Carcinoma - Classical/usual	T2	NX	M0	Stage I	0	1.569863014	0	573
TCGA-DE-A4MA-01	52	FEMALE	916	Alive	Thyroid Papillary Carcinoma - Classical/usual	T3	N1a	M0	Stage III	0	2.509589041	0	916
TCGA-DE-A4MB-01	79	FEMALE	352	Alive	Thyroid Papillary Carcinoma - Classical/usual	T3	N1b	M0	Stage IVA	0	0.964383562	0	352
TCGA-DE-A4MC-01	43	FEMALE	913	Alive	Thyroid Papillary Carcinoma - Classical/usual	T3	N1b	M0	Stage I	1	0.909589041	1	332	Lymph Node Only	Locoregional Recurrence
TCGA-DE-A4MD-01	71	MALE	764	Alive	Thyroid Papillary Carcinoma - Classical/usual	T3	N1b	M0	Stage IVA	1	0.731506849	1	267	Lymph Node Only	Locoregional Recurrence
TCGA-DE-A69J-01	34	FEMALE	447	Alive	Thyroid Papillary Carcinoma - Classical/usual	T2	NX	M0	Stage I	0	1.224657534	0	447
TCGA-DE-A69K-01	58	FEMALE	434	Alive	Thyroid Papillary Carcinoma - Classical/usual	T3	N0	M0	Stage III	1	1.189041096	1	434		Biochemical evidence of disease
TCGA-DE-A7U5-01	36	FEMALE	84	Alive	Thyroid Papillary Carcinoma - Classical/usual	T2	N0	M0	Stage I	0	0.230136986	0	84
TCGA-DJ-A13L-01	85	MALE	303	Alive	Thyroid Papillary Carcinoma - Tall Cell (>= 50% tall cell features)	T1b	N0	M0	Stage I	0	0.830136986	0	303
TCGA-DJ-A13M-01	28	FEMALE	1484	Alive	Thyroid Papillary Carcinoma - Follicular (>= 99% follicular patterned)	T1b	N0	M0	Stage I	0	4.065753425	0	1484
TCGA-DJ-A13O-01	56	MALE	1161	Alive	Thyroid Papillary Carcinoma - Classical/usual	T1b	N0	M0	Stage I	0	3.180821918	0	1161
TCGA-DJ-A13P-01	52	FEMALE	5150	Alive	Thyroid Papillary Carcinoma - Classical/usual	T2	N0	M0	Stage II	0	14.10958904	0	5150
TCGA-DJ-A13R-01	50	MALE	565	Alive	Thyroid Papillary Carcinoma - Follicular (>= 99% follicular patterned)	T3	N0	M0	Stage III	0	1.547945205	0	565
TCGA-DJ-A13S-01	19	FEMALE	265	Alive	Thyroid Papillary Carcinoma - Follicular (>= 99% follicular patterned)	T1b	N0	M0	Stage I	0	0.726027397	0	265
TCGA-DJ-A13T-01	37	FEMALE	1709	Alive	Thyroid Papillary Carcinoma - Classical/usual	T2	N0	M0	Stage I	0	4.682191781	0	1709
TCGA-DJ-A13U-01	60	MALE	1590	Alive	Thyroid Papillary Carcinoma - Classical/usual	T3	N0	M0	Stage III	0	4.356164384	0	1590
TCGA-DJ-A13V-01	21	FEMALE	1313	Alive	Thyroid Papillary Carcinoma - Classical/usual	T3	N1a	M0	Stage I	0	3.597260274	0	1313
TCGA-DJ-A13W-01	45	FEMALE	1593	Alive	Thyroid Papillary Carcinoma - Follicular (>= 99% follicular patterned)	T1b	N0	M0	Stage I	0	4.364383562	0	1593
TCGA-DJ-A13X-01	51	FEMALE	253	Alive	Thyroid Papillary Carcinoma - Follicular (>= 99% follicular patterned)	T3	N0	M0	Stage III	0	0.693150685	0	253
TCGA-DJ-A1QD-01	20	FEMALE	1462	Alive	Thyroid Papillary Carcinoma - Classical/usual	T2	N1b	M0	Stage I	0	4.005479452	0	1462
TCGA-DJ-A1QE-01	62	FEMALE	4134	Alive	Thyroid Papillary Carcinoma - Classical/usual	T3	N0	M0	Stage III	0	11.3260274	0	4134
TCGA-DJ-A1QF-01	61	FEMALE	931	Alive	Thyroid Papillary Carcinoma - Classical/usual	T2	N0	M0	Stage II	0	2.550684932	0	931
TCGA-DJ-A1QG-01	62	MALE	1368	Alive	Thyroid Papillary Carcinoma - Follicular (>= 99% follicular patterned)	T1b	N0	M0	Stage I	0	3.747945205	0	1368
TCGA-DJ-A1QH-01	58	FEMALE	1293	Alive	Thyroid Papillary Carcinoma - Tall Cell (>= 50% tall cell features)	T3	N1a	M0	Stage III	0	3.542465753	1
TCGA-DJ-A1QI-01	63	FEMALE	455	Alive	Thyroid Papillary Carcinoma - Classical/usual	T2	N0	M0	Stage II	0	1.246575342	0	455
TCGA-DJ-A1QL-01	70	MALE	535	Alive	Thyroid Papillary Carcinoma - Follicular (>= 99% follicular patterned)	T2	N0	M0	Stage II	0	1.465753425	0	535
TCGA-DJ-A1QM-01	42	MALE	183	Alive	Thyroid Papillary Carcinoma - Follicular (>= 99% follicular patterned)	T1a	N0	M0	Stage I	0	0.501369863	0	183
TCGA-DJ-A1QN-01	42	FEMALE	1295	Alive	Thyroid Papillary Carcinoma - Classical/usual	T1b	N0	M0	Stage I	0	3.547945205	0	1295
TCGA-DJ-A1QO-01	69	MALE	1442	Alive	Thyroid Papillary Carcinoma - Tall Cell (>= 50% tall cell features)	T3	N0	M0	Stage III	0	3.950684932	1	1062	Other, specify	New Primary Tumor
TCGA-DJ-A1QQ-01	43	MALE	534	Alive	Thyroid Papillary Carcinoma - Classical/usual	T3	N0	M0	Stage I	0	1.463013699	0	534
TCGA-DJ-A2PN-01	70	FEMALE	307	Alive	Thyroid Papillary Carcinoma - Classical/usual	T1b	N0	M0	Stage I	0	0.84109589	0	307
TCGA-DJ-A2PO-01	54	MALE	243	Alive	Thyroid Papillary Carcinoma - Classical/usual	T1a	N0	M0	Stage I	0	0.665753425	0	243
TCGA-DJ-A2PP-01	47	MALE	930	Alive	Thyroid Papillary Carcinoma - Follicular (>= 99% follicular patterned)	T2	N0	M0	Stage II	0	2.547945205	0	930
TCGA-DJ-A2PQ-01	26	MALE	1077	Alive	Thyroid Papillary Carcinoma - Classical/usual	T2	N1a	M0	Stage I	0	2.950684932	0	1077
TCGA-DJ-A2PR-01	27	MALE	835	Alive	Thyroid Papillary Carcinoma - Classical/usual	T3	N1a	M0	Stage I	0	2.287671233	0	835
TCGA-DJ-A2PS-01	40	FEMALE	797	Alive	Thyroid Papillary Carcinoma - Classical/usual	T3	N1a	M0	Stage I	0	2.183561644	0	797
TCGA-DJ-A2PT-01	70	FEMALE	1181	Alive	Thyroid Papillary Carcinoma - Tall Cell (>= 50% tall cell features)	T3	N0	M0	Stage III	0	3.235616438	0	1181
TCGA-DJ-A2PU-01	52	FEMALE	1033	Alive	Thyroid Papillary Carcinoma - Classical/usual	T2	N0	M0	Stage II	0	2.830136986	0	1033
TCGA-DJ-A2PV-01	53	FEMALE	973	Alive	Thyroid Papillary Carcinoma - Classical/usual	T2	N0	M0	Stage II	0	2.665753425	0	973
TCGA-DJ-A2PW-01	65	MALE	1060	Alive	Thyroid Papillary Carcinoma - Classical/usual	T3	N1a	M0	Stage III	0	2.904109589	0	1060
TCGA-DJ-A2PX-01	55	FEMALE	881	Alive	Thyroid Papillary Carcinoma - Follicular (>= 99% follicular patterned)	T1b	N0	M0	Stage I	0	2.41369863	0	881
TCGA-DJ-A2PY-01	46	FEMALE	267	Alive	Thyroid Papillary Carcinoma - Tall Cell (>= 50% tall cell features)	T3	N1a	M0	Stage III	0	0.731506849	0	267
TCGA-DJ-A2PZ-01	63	MALE	256	Alive	Thyroid Papillary Carcinoma - Classical/usual	T3	N0	M0	Stage III	0	0.701369863	0	256
TCGA-DJ-A2Q0-01	57	FEMALE	1045	Alive	Thyroid Papillary Carcinoma - Classical/usual	T2	N0	M0	Stage II	0	2.863013699	0	1045
TCGA-DJ-A2Q1-01	44	FEMALE	1148	Alive	Thyroid Papillary Carcinoma - Classical/usual	T1b	N1b	M0	Stage I	0	3.145205479	0	1148
TCGA-DJ-A2Q2-01	57	FEMALE	1337	Alive	Thyroid Papillary Carcinoma - Follicular (>= 99% follicular patterned)	T3	N0	M0	Stage III	0	3.663013699	0	1337
TCGA-DJ-A2Q3-01	61	FEMALE	1224	Alive	Thyroid Papillary Carcinoma - Tall Cell (>= 50% tall cell features)	T3	N1a	M0	Stage III	0	3.353424658	1	385	Lung	New Primary Tumor
TCGA-DJ-A2Q4-01	53	MALE	1032	Alive	Thyroid Papillary Carcinoma - Classical/usual	T1b	N1a	M0	Stage III	0	2.82739726	0	1032
TCGA-DJ-A2Q5-01	51	MALE	1140	Alive	Thyroid Papillary Carcinoma - Classical/usual	T2	N1b	M0	Stage IVA	0	3.123287671	0	1140
TCGA-DJ-A2Q6-01	38	FEMALE	1109	Alive	Thyroid Papillary Carcinoma - Classical/usual	T1b	N1b	M0	Stage I	0	3.038356164	0	1109
TCGA-DJ-A2Q7-01	52	FEMALE	1068	Alive	Thyroid Papillary Carcinoma - Classical/usual	T2	N1a	M0	Stage III	0	2.926027397	0	1068
TCGA-DJ-A2Q9-01	65	FEMALE	1092	Alive	Thyroid Papillary Carcinoma - Tall Cell (>= 50% tall cell features)	T1b	N1a	M0	Stage III	0	2.991780822	0	1092
TCGA-DJ-A2QA-01	56	FEMALE	1020	Alive	Thyroid Papillary Carcinoma - Follicular (>= 99% follicular patterned)	T3	N0	M0	Stage III	0	2.794520548	0	1020
TCGA-DJ-A2QB-01	53	FEMALE	1070	Alive	Thyroid Papillary Carcinoma - Follicular (>= 99% follicular patterned)	T3	N1b	M0	Stage IVA	0	2.931506849	0	1070
TCGA-DJ-A2QC-01	70	FEMALE	1215	Alive	Thyroid Papillary Carcinoma - Classical/usual	T2	N0	M0	Stage II	0	3.328767123	0	1215
TCGA-DJ-A3UK-01	35	FEMALE	1123	Alive	Thyroid Papillary Carcinoma - Classical/usual	T1b	N0	M0	Stage I	0	3.076712329	0	1123
TCGA-DJ-A3UM-01	45	FEMALE	944	Alive	Thyroid Papillary Carcinoma - Classical/usual	T1b	N0	M0	Stage I	0	2.58630137	0	944
TCGA-DJ-A3UN-01	51	FEMALE	986	Alive	Thyroid Papillary Carcinoma - Classical/usual	T1b	N0	M0	Stage I	0	2.701369863	0	986
TCGA-DJ-A3UO-01	63	MALE	957	Alive	Thyroid Papillary Carcinoma - Classical/usual	T3	N1b	M0	Stage IVA	0	2.621917808	1	641	Other, specify	New Primary Tumor
TCGA-DJ-A3UP-01	38	FEMALE	499	Alive	Thyroid Papillary Carcinoma - Follicular (>= 99% follicular patterned)	T2	N0	M0	Stage I	0	1.367123288	0	499
TCGA-DJ-A3UQ-01	45	FEMALE	595	Alive	Thyroid Papillary Carcinoma - Tall Cell (>= 50% tall cell features)	T3	N1a	M0	Stage III	0	1.630136986	0	595
TCGA-DJ-A3UR-01	51	FEMALE	1105	Alive	Thyroid Papillary Carcinoma - Follicular (>= 99% follicular patterned)	T3	N1a	M0	Stage III	0	3.02739726	0	1105
TCGA-DJ-A3US-01	37	FEMALE	998	Alive	Thyroid Papillary Carcinoma - Classical/usual	T1b	N0	M0	Stage I	0	2.734246575	0	998
TCGA-DJ-A3UT-01	43	FEMALE	1105	Alive	Thyroid Papillary Carcinoma - Follicular (>= 99% follicular patterned)	T1a	N0	M0	Stage I	0	3.02739726	0	1105
TCGA-DJ-A3UU-01	49	FEMALE	713	Alive	Thyroid Papillary Carcinoma - Classical/usual	T3	N0	M0	Stage III	0	1.953424658	1
TCGA-DJ-A3UW-01	50	FEMALE	1812	Alive	Thyroid Papillary Carcinoma - Classical/usual	T1b	N0	M0	Stage I	0	4.964383562	0	1812
TCGA-DJ-A3UX-01	46	FEMALE	345	Alive	Thyroid Papillary Carcinoma - Classical/usual	T1	N0	M0	Stage I	0	0.945205479	0	345
TCGA-DJ-A3UY-01	32	FEMALE	1091	Alive	Thyroid Papillary Carcinoma - Classical/usual	T1b	N0	M0	Stage I	0	2.989041096	0	1091
TCGA-DJ-A3UZ-01	70	FEMALE	1246	Alive	Thyroid Papillary Carcinoma - Classical/usual	T3	N0	M0	Stage III	0	3.41369863	0	1246
TCGA-DJ-A3V0-01	56	MALE	1125	Alive	Thyroid Papillary Carcinoma - Tall Cell (>= 50% tall cell features)	T4a	N1b	M0	Stage IVA	0	3.082191781	0	1125
TCGA-DJ-A3V2-01	44	FEMALE	615	Alive	Thyroid Papillary Carcinoma - Classical/usual	T2	N1a	M0	Stage I	0	1.684931507	0	615
TCGA-DJ-A3V3-01	57	FEMALE	931	Alive	Thyroid Papillary Carcinoma - Classical/usual	T2	N0	M0	Stage II	0	2.550684932	0	931
TCGA-DJ-A3V4-01	60	FEMALE	1294	Alive	Thyroid Papillary Carcinoma - Tall Cell (>= 50% tall cell features)	T3	N1a	M0	Stage III	0	3.545205479	0	1294
TCGA-DJ-A3V5-01	76	FEMALE	584	Alive	Thyroid Papillary Carcinoma - Tall Cell (>= 50% tall cell features)	T3	N0	M0	Stage III	0	1.6	0	584
TCGA-DJ-A3V7-01	44	FEMALE	706	Alive	Thyroid Papillary Carcinoma - Tall Cell (>= 50% tall cell features)	T3	N0	M0	Stage III	0	1.934246575	0	706
TCGA-DJ-A3V8-01	28	FEMALE	647	Alive	Thyroid Papillary Carcinoma - Tall Cell (>= 50% tall cell features)	T3	N1b	M0	Stage I	0	1.77260274	0	647
TCGA-DJ-A3V9-01	50	FEMALE	623	Alive	Thyroid Papillary Carcinoma - Classical/usual	T2	N1b	M0	Stage IVA	0	1.706849315	0	623
TCGA-DJ-A3VA-01	39	FEMALE	755	Alive	Thyroid Papillary Carcinoma - Classical/usual	T1b	N1a	M0	Stage I	0	2.068493151	0	755
TCGA-DJ-A3VB-01	52	MALE	697	Alive	Thyroid Papillary Carcinoma - Tall Cell (>= 50% tall cell features)	T3	N1a	M0	Stage III	0	1.909589041	0	697
TCGA-DJ-A3VD-01	32	FEMALE	1238	Alive	Thyroid Papillary Carcinoma - Classical/usual	T1b	N1a	M0	Stage I	0	3.391780822	0	1238
TCGA-DJ-A3VE-01	50	MALE	577	Alive	Thyroid Papillary Carcinoma - Classical/usual	T1b	N0	M0	Stage I	0	1.580821918	0	577
TCGA-DJ-A3VF-01	60	FEMALE	292	Alive	Thyroid Papillary Carcinoma - Tall Cell (>= 50% tall cell features)	T3	N1b	M0	Stage IVA	0	0.8	0	292
TCGA-DJ-A3VG-01	40	MALE	1085	Alive	Thyroid Papillary Carcinoma - Follicular (>= 99% follicular patterned)	T1b	N0	M0	Stage I	0	2.97260274	0	1085
TCGA-DJ-A3VI-01	52	FEMALE	95	Alive	Thyroid Papillary Carcinoma - Classical/usual	T1b	N1a	M0	Stage III	0	0.260273973	0	95
TCGA-DJ-A3VJ-01	22	MALE	1108	Alive	Other, specify	T3	N1a	M0	Stage I	0	3.035616438	0	1108
TCGA-DJ-A3VK-01	63	MALE	753	Alive	Thyroid Papillary Carcinoma - Follicular (>= 99% follicular patterned)	T3	N0	M0	Stage III	0	2.063013699	0	753
TCGA-DJ-A3VL-01	38	MALE	713	Alive	Thyroid Papillary Carcinoma - Follicular (>= 99% follicular patterned)	T1a	N0	M0	Stage I	0	1.953424658	1	411	Other, specify	New Primary Tumor
TCGA-DJ-A3VM-01	68	FEMALE	840	Alive	Thyroid Papillary Carcinoma - Follicular (>= 99% follicular patterned)	T2	N0	M0	Stage II	0	2.301369863	0	840
TCGA-DJ-A4UL-01	68	FEMALE	939	Alive	Thyroid Papillary Carcinoma - Classical/usual	T1b	N0	M0	Stage I	0	2.57260274	0	939
TCGA-DJ-A4UP-01	15	FEMALE	916	Alive	Thyroid Papillary Carcinoma - Classical/usual	T1b	N1b	M0	Stage I	0	2.509589041	0	916
TCGA-DJ-A4UQ-01	60	MALE	1005	Alive	Other, specify	T3	N1b	M0	Stage IVA	0	2.753424658	1
TCGA-DJ-A4UR-01	36	FEMALE	1058	Alive	Thyroid Papillary Carcinoma - Follicular (>= 99% follicular patterned)	T3	N1b	M1	Stage II	1	0.309589041	1	113	Lung	Distant Metastasis
TCGA-DJ-A4UT-01	32	FEMALE	823	Alive	Thyroid Papillary Carcinoma - Classical/usual	T1a	N0	M0	Stage I	0	2.254794521	0	823
TCGA-DJ-A4UW-01	34	FEMALE	819	Alive	Thyroid Papillary Carcinoma - Tall Cell (>= 50% tall cell features)	T1a	N1b	M0	Stage I	0	2.243835616	0	819
TCGA-DJ-A4V0-01	36	FEMALE	1081	Alive	Thyroid Papillary Carcinoma - Classical/usual	T2	N0	M0	Stage I	0	2.961643836	0	1081
TCGA-DJ-A4V2-01	38	FEMALE	95	Alive	Thyroid Papillary Carcinoma - Classical/usual	T2	N0	M0	Stage I	0	0.260273973	0	95
TCGA-DJ-A4V4-01	48	FEMALE	481	Alive	Thyroid Papillary Carcinoma - Tall Cell (>= 50% tall cell features)	T1a	N0	M0	Stage I	0	1.317808219	0	481
TCGA-DJ-A4V5-01	55	MALE	1076	Alive	Thyroid Papillary Carcinoma - Classical/usual	T3	N1b	M0	Stage IVA	0	2.947945205	0	1076
TCGA-DO-A1JZ-01	23	FEMALE	1670	Alive	Thyroid Papillary Carcinoma - Follicular (>= 99% follicular patterned)	T2	NX	MX	Stage I	0	4.575342466	0	1670
TCGA-DO-A1K0-01	30	FEMALE	655	Alive	Thyroid Papillary Carcinoma - Classical/usual	T3	N1b	MX	Stage I	1	1.580821918	1	577	Lymph Node Only	Locoregional Recurrence
TCGA-DO-A2HM-01	49	MALE	71	Alive	Thyroid Papillary Carcinoma - Classical/usual	T1b	N1b	MX	Stage IVA	0	0.194520548	0	71
TCGA-E3-A3DY-01	37	MALE	2815	Alive	Other, specify	T3	N1a	M0	Stage I	0	7.712328767	0	2815
TCGA-E3-A3DZ-01	55	FEMALE	1436	Alive	Thyroid Papillary Carcinoma - Follicular (>= 99% follicular patterned)	T3	N0	M0	Stage III	0	3.934246575	0	1436
TCGA-E3-A3E0-01	34	FEMALE	2019	Alive	Thyroid Papillary Carcinoma - Classical/usual	T2	N0	MX	Stage I	0	5.531506849	0	2019
TCGA-E3-A3E1-01	46	FEMALE	2449	Alive	Thyroid Papillary Carcinoma - Classical/usual	T1	N0	M0	Stage I	0	6.709589041	0	2449
TCGA-E3-A3E2-01	34	FEMALE	1922	Alive	Thyroid Papillary Carcinoma - Follicular (>= 99% follicular patterned)	T1	N1a	MX	Stage I	0	5.265753425	0	1922
TCGA-E3-A3E3-01	49	FEMALE	1595	Alive	Thyroid Papillary Carcinoma - Classical/usual	T2	N0	M0	Stage II	1	1.219178082	1	445	Lymph Node Only	Distant Metastasis
TCGA-E3-A3E5-01	57	MALE	1215	Alive	Thyroid Papillary Carcinoma - Classical/usual	T4a	N1b	MX	Stage IVA	0	3.328767123	0	1215
TCGA-E8-A242-01	56	FEMALE	950	Alive	Thyroid Papillary Carcinoma - Classical/usual	T3	N0	MX	Stage III	0	2.602739726	0	950
TCGA-E8-A2EA-01	52	FEMALE	1085	Alive	Thyroid Papillary Carcinoma - Classical/usual	T1b	N0	M0	Stage I	0	2.97260274	0	1085
TCGA-E8-A2JQ-01	18	FEMALE	356	Alive	Thyroid Papillary Carcinoma - Classical/usual	T3	N1a	M0	Stage I	0	0.975342466	0	356
TCGA-E8-A3X7-01	57	FEMALE	951	Alive	Thyroid Papillary Carcinoma - Classical/usual	T4a	N0	M0	Stage IVA	0	2.605479452	0	951
TCGA-E8-A413-01	38	FEMALE	912	Alive	Thyroid Papillary Carcinoma - Classical/usual	T1b	N0	M0	Stage I	0	2.498630137	0	912
TCGA-E8-A414-01	45	FEMALE	958	Alive	Thyroid Papillary Carcinoma - Classical/usual	T3	N0	M0	Stage III	0	2.624657534	0	958
TCGA-E8-A415-01	39	FEMALE	944	Alive	Thyroid Papillary Carcinoma - Classical/usual	T1a	N1b	M0	Stage I	0	2.58630137	0	944
TCGA-E8-A416-01	51	FEMALE	952	Alive	Thyroid Papillary Carcinoma - Classical/usual	T1b	N0	M0	Stage I	0	2.608219178	0	952
TCGA-E8-A417-01	38	FEMALE	938	Alive	Thyroid Papillary Carcinoma - Classical/usual	T2	N1a	M0	Stage I	0	2.569863014	0	938
TCGA-E8-A418-01	75	FEMALE	92	Alive	Thyroid Papillary Carcinoma - Classical/usual	T4a	N0	M0	Stage IVA	0	0.252054795	0	92
TCGA-E8-A419-01	30	FEMALE	774	Alive	Thyroid Papillary Carcinoma - Classical/usual	T2	N1	M0	Stage I	0	2.120547945	0	774
TCGA-E8-A432-01	57	FEMALE	931	Alive	Thyroid Papillary Carcinoma - Classical/usual	T2	N0	M0	Stage II	1	1.97260274	1	720		Locoregional Recurrence
TCGA-E8-A433-01	25	FEMALE	951	Alive	Thyroid Papillary Carcinoma - Classical/usual	T2	N0	M0	Stage I	0	2.605479452	0	951
TCGA-E8-A434-01	56	FEMALE	953	Alive	Thyroid Papillary Carcinoma - Classical/usual	T1a	N0	M0	Stage I	0	2.610958904	0	953
TCGA-E8-A436-01	53	FEMALE	455	Alive	Thyroid Papillary Carcinoma - Classical/usual	T2	N1b	M0	Stage IVA	0	1.246575342	0	455
TCGA-E8-A437-01	57	FEMALE	1213	Alive	Thyroid Papillary Carcinoma - Classical/usual	TX	NX	M0	Stage I	0	3.323287671	0	1213
TCGA-E8-A438-01	23	FEMALE	1019	Alive	Thyroid Papillary Carcinoma - Classical/usual	T1b	N0	M0	Stage I	0	2.791780822	0	1019
TCGA-E8-A44K-01	50	FEMALE	943	Alive	Thyroid Papillary Carcinoma - Classical/usual	T1b	N0	M0	Stage I	0	2.583561644	0	943
TCGA-E8-A44M-01	23	FEMALE	917	Alive	Thyroid Papillary Carcinoma - Classical/usual	T1b	N0	M0	Stage I	0	2.512328767	0	917
TCGA-EL-A3CL-01	70	FEMALE	963	Dead	Thyroid Papillary Carcinoma - Classical/usual	T2	NX	M0	Stage II	1	2.638356164	0	963
TCGA-EL-A3CM-01	64	FEMALE	813	Dead	Thyroid Papillary Carcinoma - Classical/usual	T3	N1b	M0	Stage III	1	2.22739726	0	813
TCGA-EL-A3CN-01	47	FEMALE	4731	Alive	Thyroid Papillary Carcinoma - Classical/usual	T3	N0	M0	Stage II	0	12.96164384	0	4731
TCGA-EL-A3CO-01	88	MALE	726	Dead	Thyroid Papillary Carcinoma - Classical/usual	T3	N1b	M0	Stage III	1	1.989041096	0	726
TCGA-EL-A3CP-01	50	FEMALE	4831	Alive	Thyroid Papillary Carcinoma - Follicular (>= 99% follicular patterned)	T1	NX	M0		0	13.23561644	0	4831
TCGA-EL-A3CR-01	78	FEMALE	233	Dead	Thyroid Papillary Carcinoma - Classical/usual	T3	N1b	M0	Stage III	1	0.638356164	0	233
TCGA-EL-A3CS-01	62	FEMALE	1385	Dead	Thyroid Papillary Carcinoma - Classical/usual	T4a	N0	M0	Stage IVA	1	3.794520548	0	1385
TCGA-EL-A3CT-01	78	FEMALE	1854	Dead	Thyroid Papillary Carcinoma - Classical/usual	T4a	N1a	M0	Stage IVA	1	5.079452055	0	1854
TCGA-EL-A3CU-01	70	FEMALE	4780	Alive	Thyroid Papillary Carcinoma - Classical/usual	T1	N1a	M0	Stage III	0	13.09589041	0	4780
TCGA-EL-A3CV-01	40	MALE	1154	Alive	Thyroid Papillary Carcinoma - Classical/usual	T3	N1b	M0	Stage I	0	3.161643836	0	1154
TCGA-EL-A3CW-01	87	FEMALE	938	Dead	Thyroid Papillary Carcinoma - Classical/usual	T2	N1a	M0	Stage III	1	2.569863014	0	938
TCGA-EL-A3CX-01	22	FEMALE	3243	Alive	Thyroid Papillary Carcinoma - Classical/usual	T2	N0	M0	Stage I	0	8.884931507	0	3243
TCGA-EL-A3CY-01	28	MALE	127	Alive	Thyroid Papillary Carcinoma - Classical/usual	TX	N1b	M0	Stage I	0	0.347945205	0	127
TCGA-EL-A3CZ-01	37	FEMALE	2418	Alive	Thyroid Papillary Carcinoma - Classical/usual	T1	N1a	M0	Stage I	1	3.906849315	1	1426	Lymph Node Only	Locoregional Recurrence
TCGA-EL-A3D1-01	39	MALE	2997	Alive	Thyroid Papillary Carcinoma - Classical/usual	T2	N0	M0	Stage I	0	8.210958904	0	2997
TCGA-EL-A3D4-01	62	MALE	2116	Alive	Thyroid Papillary Carcinoma - Classical/usual	T3	N1b	M0	Stage IVA	0	5.797260274	0	2116
TCGA-EL-A3D6-01	51	FEMALE	3296	Alive	Thyroid Papillary Carcinoma - Classical/usual	T3	N1b	M0	Stage III	0	9.030136986	0	3296
TCGA-EL-A3GO-01	31	FEMALE	1973	Alive	Thyroid Papillary Carcinoma - Classical/usual	T2	N0	M0	Stage I	1	0.016438356	1	6		Locoregional Recurrence
TCGA-EL-A3GP-01	70	MALE	1506	Alive	Thyroid Papillary Carcinoma - Classical/usual	T3	N1a	M0	Stage III	0	4.126027397	0	1506
TCGA-EL-A3GQ-01	72	FEMALE	1528	Alive	Thyroid Papillary Carcinoma - Follicular (>= 99% follicular patterned)	T1	N0	M0	Stage I	0	4.18630137	0	1528
TCGA-EL-A3GR-01	31	FEMALE	3501	Alive	Thyroid Papillary Carcinoma - Classical/usual	T3	NX	M0	Stage I	0	9.591780822	0	3501
TCGA-EL-A3GS-01	37	FEMALE	1989	Alive	Thyroid Papillary Carcinoma - Classical/usual	T3	N1	M0	Stage I	0	5.449315068	0	1989
TCGA-EL-A3GU-01	72	FEMALE	4137	Alive	Thyroid Papillary Carcinoma - Classical/usual	T3	N1	M0	Stage III	1	1.490410959	1	544	Lung	Distant Metastasis
TCGA-EL-A3GV-01	65	FEMALE	1532	Alive	Thyroid Papillary Carcinoma - Classical/usual	T3	N0	M0	Stage III	0	4.197260274	0	1532
TCGA-EL-A3GW-01	37	FEMALE	1527	Alive	Thyroid Papillary Carcinoma - Classical/usual	T2	N0	M0	Stage I	0	4.183561644	0	1527
TCGA-EL-A3GX-01	41	FEMALE	4494	Alive	Thyroid Papillary Carcinoma - Classical/usual	T2	N1	M0	Stage I	1	1.202739726	1	439	Other, specify	Locoregional Recurrence
TCGA-EL-A3GY-01	40	FEMALE	3076	Alive	Thyroid Papillary Carcinoma - Classical/usual	T1	N1	M1	Stage II	0	8.42739726	1
TCGA-EL-A3GZ-01	34	FEMALE	4258	Alive	Thyroid Papillary Carcinoma - Classical/usual	T1	N0	M0	Stage I	0	11.66575342	0	4258
TCGA-EL-A3H1-01	66	FEMALE	1500	Dead	Thyroid Papillary Carcinoma - Classical/usual	T1	N0	M0	Stage I	1	4.109589041	0	1500
TCGA-EL-A3H2-01	58	MALE	1019	Dead	Thyroid Papillary Carcinoma - Classical/usual	T2	N0	MX	Stage II	1	2.791780822	0	1019
TCGA-EL-A3H3-01	19	FEMALE	1319	Alive	Thyroid Papillary Carcinoma - Classical/usual	T2	N1	M0	Stage I	0	3.61369863	0	1319
TCGA-EL-A3H4-01	46	FEMALE	1512	Alive	Thyroid Papillary Carcinoma - Classical/usual	T4a	N1	M0	Stage IVA	0	4.142465753	0	1512
TCGA-EL-A3H5-01	57	FEMALE	2542	Alive	Thyroid Papillary Carcinoma - Classical/usual	T4	N1	M0	Stage IVA	0	6.964383562	0	2542
TCGA-EL-A3H7-01	36	FEMALE	4228	Alive	Thyroid Papillary Carcinoma - Classical/usual	T3	N1	M0	Stage I	0	11.58356164	0	4228
TCGA-EL-A3H8-01	35	FEMALE	4577	Alive	Thyroid Papillary Carcinoma - Classical/usual	T3	N1	M0	Stage I	0	12.53972603	0	4577
TCGA-EL-A3MW-01	55	FEMALE	3305	Alive	Thyroid Papillary Carcinoma - Classical/usual	T2	N0	M0	Stage II	0	9.054794521	0	3305
TCGA-EL-A3MX-01	66	FEMALE	1753	Dead	Thyroid Papillary Carcinoma - Classical/usual	T4	N1	M1	Stage IVC	1	4.679452055	1		Lung	Distant Metastasis
TCGA-EL-A3MY-01	81	MALE	533	Dead	Thyroid Papillary Carcinoma - Classical/usual	T4	NX	M1	Stage IVC	1	1.460273973	0	533
TCGA-EL-A3MZ-01	66	MALE	1597	Dead	Thyroid Papillary Carcinoma - Classical/usual	T4	N1	MX	Stage III	1	4.375342466	0	1597
TCGA-EL-A3N2-01	24	FEMALE	902	Alive	Thyroid Papillary Carcinoma - Classical/usual	T2	N1	M0	Stage I	0	2.471232877	0	902
TCGA-EL-A3N3-01	53	FEMALE	5423	Alive	Thyroid Papillary Carcinoma - Classical/usual	T3	NX	M0	Stage II	0	14.85753425	0	5423
TCGA-EL-A3T0-01	45	FEMALE	4335	Alive	Thyroid Papillary Carcinoma - Classical/usual	T3	N1	M0	Stage III	0	11.87671233	0	4335
TCGA-EL-A3T1-01	38	FEMALE	3941	Alive	Thyroid Papillary Carcinoma - Classical/usual	T2	N0	M0	Stage I	0	10.79726027	0	3941
TCGA-EL-A3T2-01	55	FEMALE	988	Alive	Thyroid Papillary Carcinoma - Classical/usual	T2	N1	M0	Stage III	1	2.473972603	1	903	Lymph Node Only	Locoregional Recurrence
TCGA-EL-A3T3-01	63	MALE	4017	Alive	Thyroid Papillary Carcinoma - Classical/usual	T2	N0	M0	Stage II	0	11.00547945	0	4017
TCGA-EL-A3T6-01	34	FEMALE	2988	Alive	Thyroid Papillary Carcinoma - Classical/usual	T3	N0	M0	Stage I	0	8.18630137	0	2988
TCGA-EL-A3T7-01	47	FEMALE	1256	Alive	Thyroid Papillary Carcinoma - Classical/usual	T2	N0	M0	Stage II	0	3.44109589	0	1256
TCGA-EL-A3T8-01	36	MALE	3269	Alive	Thyroid Papillary Carcinoma - Classical/usual	T2	N0	M0	Stage I	0	8.956164384	0	3269
TCGA-EL-A3T9-01	69	FEMALE	174	Dead	Thyroid Papillary Carcinoma - Classical/usual	T4	N1	MX	Stage IV	1	0.476712329	0	174
TCGA-EL-A3TA-01	42	MALE	2035	Alive	Thyroid Papillary Carcinoma - Classical/usual	T2	N0	M0	Stage I	0	5.575342466	0	2035
TCGA-EL-A3TB-01	47	FEMALE	2519	Alive	Thyroid Papillary Carcinoma - Classical/usual	T3	N1a	M0	Stage III	0	6.901369863	0	2519
TCGA-EL-A3ZG-01	15	MALE	2724	Alive	Thyroid Papillary Carcinoma - Classical/usual	T3	N0	M0	Stage I	0	7.463013699	0	2724
TCGA-EL-A3ZH-01	42	FEMALE	2773	Alive	Thyroid Papillary Carcinoma - Classical/usual	T3	N1	M0	Stage I	0	7.597260274	0	2773
TCGA-EL-A3ZK-01	41	FEMALE	1575	Alive	Thyroid Papillary Carcinoma - Classical/usual	T2	N1	M0	Stage I	0	4.315068493	0	1575
TCGA-EL-A3ZL-01	34	FEMALE	1895	Alive	Thyroid Papillary Carcinoma - Classical/usual	T1	N1	M0	Stage I	0	5.191780822	0	1895
TCGA-EL-A3ZM-01	60	MALE	1096	Alive	Thyroid Papillary Carcinoma - Classical/usual	T4a	N1	M0	Stage IVA	0	3.002739726	0	1096
TCGA-EL-A3ZN-01	28	FEMALE	1614	Alive	Thyroid Papillary Carcinoma - Classical/usual	T3	N1	M0	Stage I	0	4.421917808	0	1614
TCGA-EL-A3ZO-01	79	FEMALE	2211	Alive	Thyroid Papillary Carcinoma - Classical/usual	T3	N1	M0	Stage III	0	6.057534247	0	2211
TCGA-EL-A3ZP-01	19	MALE	1992	Alive	Thyroid Papillary Carcinoma - Classical/usual	T4	N1	M0	Stage I	0	5.457534247	0	1992
TCGA-EL-A3ZQ-01	78	FEMALE	1862	Alive	Thyroid Papillary Carcinoma - Classical/usual	T2	N0	M0	Stage II	0	5.101369863	0	1862
TCGA-EL-A3ZR-01	46	FEMALE	1830	Alive	Thyroid Papillary Carcinoma - Classical/usual	T2	N0	M0	Stage II	0	5.01369863	0	1830
TCGA-EL-A3ZS-01	22	FEMALE	215	Alive	Thyroid Papillary Carcinoma - Classical/usual	T1a	N1	M0	Stage I	0	0.589041096	0	215
TCGA-EL-A3ZT-01	35	MALE	1808	Alive	Thyroid Papillary Carcinoma - Classical/usual	T3	N0	M0	Stage I	0	4.953424658	0	1808
TCGA-EL-A4JV-01	41	FEMALE	1748	Alive	Thyroid Papillary Carcinoma - Classical/usual	T2	N0	M0	Stage I	0	4.789041096	0	1748
TCGA-EL-A4JW-01	38	FEMALE	1056	Alive	Thyroid Papillary Carcinoma - Classical/usual	T1	N0	M0	Stage I	0	2.893150685	0	1056
TCGA-EL-A4JX-01	31	FEMALE	1398	Alive	Thyroid Papillary Carcinoma - Classical/usual	T3	N0	MX	Stage I	0	3.830136986	0	1398
TCGA-EL-A4JZ-01	55	FEMALE	1856	Alive	Thyroid Papillary Carcinoma - Classical/usual	T3	N1a	M0	Stage III	0	5.084931507	0	1856
TCGA-EL-A4K0-01	54	FEMALE	944	Alive	Thyroid Papillary Carcinoma - Classical/usual	T1	N0	M0	Stage I	0	2.58630137	0	944
TCGA-EL-A4K1-01	68	FEMALE	1046	Alive	Thyroid Papillary Carcinoma - Classical/usual	T3	N1	M0	Stage III	0	2.865753425	0	1046
TCGA-EL-A4K2-01	43	FEMALE	928	Alive	Thyroid Papillary Carcinoma - Classical/usual	T1	N0	M0	Stage I	0	2.542465753	0	928
TCGA-EL-A4K4-01	33	FEMALE	1623	Alive	Thyroid Papillary Carcinoma - Classical/usual	T3	N1	M0	Stage I	0	4.446575342	1		Lung
TCGA-EL-A4K6-01	75	MALE	1343	Alive	Thyroid Papillary Carcinoma - Classical/usual	T4	N1	MX	Stage IV	1	2.394520548	1	874	Lung	Distant Metastasis
TCGA-EL-A4K7-01	74	MALE	1251	Alive	Thyroid Papillary Carcinoma - Classical/usual	T2	N1	M0	Stage III	0	3.42739726	0	1251
TCGA-EL-A4K9-01	68	MALE	1455	Alive	Thyroid Papillary Carcinoma - Classical/usual	T2	N0	M0	Stage II	0	3.98630137	0	1455
TCGA-EL-A4KD-01	41	MALE	1326	Alive	Thyroid Papillary Carcinoma - Classical/usual	T3	N1	M0	Stage I	0	3.632876712	0	1326
TCGA-EL-A4KG-01	35	FEMALE	739	Alive	Thyroid Papillary Carcinoma - Classical/usual	T3	N0	M0	Stage I	0	2.024657534	0	739
TCGA-EL-A4KH-01	36	FEMALE	823	Alive	Thyroid Papillary Carcinoma - Classical/usual	T2	N0	M0	Stage I	0	2.254794521	0	823
TCGA-EL-A4KI-01	63	MALE	727	Alive	Thyroid Papillary Carcinoma - Classical/usual	T3	N0	MX	Stage III	1	0.726027397	1	265	Lung	Distant Metastasis
TCGA-EM-A1CS-01	55	FEMALE	817	Alive	Thyroid Papillary Carcinoma - Classical/usual	T1	N0	MX	Stage I	0	2.238356164	0	817
TCGA-EM-A1CT-01	76	MALE	553	Alive	Thyroid Papillary Carcinoma - Classical/usual	T1b	N1b	MX	Stage IVA	0	1.515068493	0	553
TCGA-EM-A1CU-01	31	MALE	636	Alive	Thyroid Papillary Carcinoma - Classical/usual	T3	N1a	M0	Stage I	0	1.742465753	0	636
TCGA-EM-A1CV-01	32	FEMALE	1475	Alive	Thyroid Papillary Carcinoma - Classical/usual	T1	N0	MX	Stage I	0	4.04109589	0	1475
TCGA-EM-A1CW-01	39	FEMALE	549	Alive	Thyroid Papillary Carcinoma - Follicular (>= 99% follicular patterned)	T3	N0	MX	Stage I	0	1.504109589	0	549
TCGA-EM-A1YA-01	74	FEMALE	602	Alive	Thyroid Papillary Carcinoma - Follicular (>= 99% follicular patterned)	T2	NX	MX	Stage II	0	1.649315068	0	602
TCGA-EM-A1YB-01	73	FEMALE	592	Alive	Thyroid Papillary Carcinoma - Follicular (>= 99% follicular patterned)	T2	NX	MX	Stage II	0	1.621917808	0	592
TCGA-EM-A1YC-01	71	FEMALE	2391	Alive	Thyroid Papillary Carcinoma - Follicular (>= 99% follicular patterned)	T3	N0	MX	Stage III	0	6.550684932	0	2391
TCGA-EM-A1YD-01	53	FEMALE	1734	Alive	Thyroid Papillary Carcinoma - Follicular (>= 99% follicular patterned)	T2	N0	MX	Stage II	0	4.750684932	0	1734
TCGA-EM-A1YE-01	47	FEMALE	1645	Alive	Thyroid Papillary Carcinoma - Follicular (>= 99% follicular patterned)	T2	N0	MX	Stage II	0	4.506849315	0	1645
TCGA-EM-A22I-01	52	FEMALE	448	Alive	Thyroid Papillary Carcinoma - Classical/usual	T3	N0	MX	Stage III	0	1.22739726	0	448
TCGA-EM-A22J-01	56	FEMALE	441	Alive	Thyroid Papillary Carcinoma - Follicular (>= 99% follicular patterned)	T2	N0	MX	Stage II	0	1.208219178	0	441
TCGA-EM-A22K-01	46	FEMALE	479	Alive	Thyroid Papillary Carcinoma - Classical/usual	T1b	N1b	MX	Stage IVA	0	1.312328767	0	479
TCGA-EM-A22L-01	33	FEMALE	318	Alive	Thyroid Papillary Carcinoma - Follicular (>= 99% follicular patterned)	T2	N0	MX	Stage I	0	0.871232877	0	318
TCGA-EM-A22M-01	52	MALE	442	Alive	Thyroid Papillary Carcinoma - Classical/usual	T1b	N0	MX	Stage I	0	1.210958904	0	442
TCGA-EM-A22N-01	68	FEMALE	324	Alive	Thyroid Papillary Carcinoma - Follicular (>= 99% follicular patterned)	T1b	N0	MX	Stage I	0	0.887671233	0	324
TCGA-EM-A22O-01	75	MALE	1344	Alive	Thyroid Papillary Carcinoma - Classical/usual	T4a	N1a	MX	Stage IVA	0	3.682191781	0	1344
TCGA-EM-A22P-01	64	MALE	1256	Alive	Thyroid Papillary Carcinoma - Classical/usual	T1b	N1b	MX	Stage IVA	0	3.44109589	0	1256
TCGA-EM-A22Q-01	36	MALE	433	Alive	Thyroid Papillary Carcinoma - Follicular (>= 99% follicular patterned)	T3	N0	MX	Stage I	0	1.18630137	0	433
TCGA-EM-A2CJ-01	49	FEMALE	1447	Alive	Thyroid Papillary Carcinoma - Follicular (>= 99% follicular patterned)	T1b	NX	MX	Stage I	0	3.964383562	0	1447
TCGA-EM-A2CK-01	28	MALE	544	Alive	Thyroid Papillary Carcinoma - Follicular (>= 99% follicular patterned)	T2	N1b	MX	Stage I	0	1.490410959	0	544
TCGA-EM-A2CL-01	31	MALE	401	Alive	Thyroid Papillary Carcinoma - Follicular (>= 99% follicular patterned)	T2	NX	MX	Stage I	0	1.098630137	0	401
TCGA-EM-A2CM-01	62	FEMALE	1253	Alive	Other, specify	T3	N0	MX	Stage III	0	3.432876712	1
TCGA-EM-A2CN-01	62	MALE	715	Alive	Thyroid Papillary Carcinoma - Follicular (>= 99% follicular patterned)	T3	N0	M1	Stage IVC	0	1.95890411	1
TCGA-EM-A2CO-01	77	FEMALE	184	Alive	Thyroid Papillary Carcinoma - Follicular (>= 99% follicular patterned)	T2	NX	MX	Stage II	0	0.504109589	0	184
TCGA-EM-A2CP-01	26	FEMALE	91	Alive	Thyroid Papillary Carcinoma - Follicular (>= 99% follicular patterned)	T2	N0	MX	Stage I	0	0.249315068	0	91
TCGA-EM-A2CQ-01	40	FEMALE	374	Alive	Thyroid Papillary Carcinoma - Follicular (>= 99% follicular patterned)	T1b	N1a	MX	Stage I	0	1.024657534	0	374
TCGA-EM-A2CR-01	46	FEMALE	415	Alive	Thyroid Papillary Carcinoma - Follicular (>= 99% follicular patterned)	T2	N0	MX	Stage II	0	1.136986301	0	415
TCGA-EM-A2CS-01	51	FEMALE	841	Alive	Thyroid Papillary Carcinoma - Classical/usual	T3	N1b	MX	Stage IVA	0	2.304109589	1
TCGA-EM-A2CT-01	20	FEMALE	1474	Alive	Thyroid Papillary Carcinoma - Follicular (>= 99% follicular patterned)	T1b	N0	MX	Stage I	0	4.038356164	0	1474
TCGA-EM-A2CU-01	47	FEMALE	400	Alive	Thyroid Papillary Carcinoma - Follicular (>= 99% follicular patterned)	T2	N1a	MX	Stage III	0	1.095890411	1
TCGA-EM-A2OV-01	64	FEMALE	674	Alive	Thyroid Papillary Carcinoma - Follicular (>= 99% follicular patterned)	T2	N0	MX	Stage II	0	1.846575342	0	674
TCGA-EM-A2OW-01	37	FEMALE	1227	Alive	Thyroid Papillary Carcinoma - Follicular (>= 99% follicular patterned)	T1b	NX	MX	Stage I	0	3.361643836	0	1227
TCGA-EM-A2OX-01	46	MALE	600	Alive	Thyroid Papillary Carcinoma - Classical/usual	T1b	N1b	MX	Stage IVA	0	1.643835616	0	600
TCGA-EM-A2OY-01	46	FEMALE	983	Alive	Thyroid Papillary Carcinoma - Follicular (>= 99% follicular patterned)	T2	N0	MX	Stage II	0	2.693150685	0	983
TCGA-EM-A2OZ-01	66	MALE	1033	Alive	Thyroid Papillary Carcinoma - Classical/usual	T1b	N0	MX	Stage I	0	2.830136986	0	1033
TCGA-EM-A2P0-01	33	MALE	535	Alive	Thyroid Papillary Carcinoma - Classical/usual	T2	N1b	MX	Stage I	0	1.465753425	0	535
TCGA-EM-A2P1-01	33	MALE	531	Alive	Thyroid Papillary Carcinoma - Classical/usual	T2	N1b	MX	Stage I	1	0.994520548	1	363	Lymph Node Only	Locoregional Recurrence
TCGA-EM-A2P2-01	46	MALE	526	Alive	Thyroid Papillary Carcinoma - Follicular (>= 99% follicular patterned)	T3	N0	MX	Stage III	0	1.44109589	0	526
TCGA-EM-A2P3-01	47	FEMALE	444	Alive	Thyroid Papillary Carcinoma - Classical/usual	T1b	NX	MX	Stage I	0	1.216438356	0	444
TCGA-EM-A3AI-01	67	FEMALE	685	Alive	Thyroid Papillary Carcinoma - Follicular (>= 99% follicular patterned)	T2	NX	MX	Stage II	0	1.876712329	0	685
TCGA-EM-A3AJ-01	39	MALE	941	Alive	Thyroid Papillary Carcinoma - Follicular (>= 99% follicular patterned)	T3	N1a	MX	Stage I	0	2.578082192	0	941
TCGA-EM-A3AK-01	62	FEMALE	477	Alive	Thyroid Papillary Carcinoma - Classical/usual	T1b	N0	MX	Stage I	0	1.306849315	0	477
TCGA-EM-A3AL-01	45	FEMALE	430	Alive	Thyroid Papillary Carcinoma - Follicular (>= 99% follicular patterned)	T1b	N0	MX	Stage I	0	1.178082192	0	430
TCGA-EM-A3AN-01	36	FEMALE	1006	Alive	Thyroid Papillary Carcinoma - Classical/usual	T1b	N1b	MX	Stage I	0	2.756164384	0	1006
TCGA-EM-A3AO-01	61	MALE	1354	Alive	Thyroid Papillary Carcinoma - Classical/usual	T2	N1b	MX	Stage IVA	0	3.709589041	0	1354
TCGA-EM-A3AP-01	31	FEMALE	254	Alive	Thyroid Papillary Carcinoma - Follicular (>= 99% follicular patterned)	T2	NX	MX	Stage I	0	0.695890411	0	254
TCGA-EM-A3AQ-01	85	FEMALE	904	Alive	Thyroid Papillary Carcinoma - Classical/usual	T1b	N0	MX	Stage I	0	2.476712329	0	904
TCGA-EM-A3AR-01	41	MALE	1133	Alive	Thyroid Papillary Carcinoma - Classical/usual	T1b	N1a	MX	Stage I	0	3.104109589	0	1133
TCGA-EM-A3FJ-01	24	FEMALE	850	Alive	Thyroid Papillary Carcinoma - Classical/usual	T1a	N1b	MX	Stage I	0	2.328767123	0	850
TCGA-EM-A3FK-01	30	FEMALE	723	Alive	Thyroid Papillary Carcinoma - Classical/usual	T1b	N1b	MX	Stage I	0	1.980821918	0	723
TCGA-EM-A3FL-01	63	FEMALE	1441	Alive	Thyroid Papillary Carcinoma - Follicular (>= 99% follicular patterned)	T1b	NX	MX	Stage I	0	3.947945205	0	1441
TCGA-EM-A3FM-01	57	MALE	639	Alive	Thyroid Papillary Carcinoma - Classical/usual	T2	N1b	MX	Stage IVA	1	1.408219178	1	514	Lymph Node Only	Locoregional Recurrence
TCGA-EM-A3FN-01	42	FEMALE	367	Alive	Thyroid Papillary Carcinoma - Follicular (>= 99% follicular patterned)	T3	N0	MX	Stage I	0	1.005479452	0	367
TCGA-EM-A3FO-01	40	MALE	532	Alive	Thyroid Papillary Carcinoma - Classical/usual	T3	N0	MX	Stage I	0	1.457534247	0	532
TCGA-EM-A3FP-01	71	FEMALE	529	Alive	Thyroid Papillary Carcinoma - Follicular (>= 99% follicular patterned)	T2	N0	MX	Stage II	0	1.449315068	0	529
TCGA-EM-A3FQ-01	19	FEMALE	492	Alive	Thyroid Papillary Carcinoma - Classical/usual	T3	N1b	MX	Stage I	0	1.347945205	0	492
TCGA-EM-A3FR-01	55	FEMALE	457	Alive	Thyroid Papillary Carcinoma - Classical/usual	T2	N1a	MX	Stage III	0	1.252054795	0	457
TCGA-EM-A3O3-01	83	FEMALE	441	Alive	Thyroid Papillary Carcinoma - Classical/usual	T2	N1a	MX	Stage III	0	1.208219178	0	441
TCGA-EM-A3O6-01	54	FEMALE	458	Alive	Thyroid Papillary Carcinoma - Follicular (>= 99% follicular patterned)	T2	NX	MX	Stage II	0	1.254794521	0	458
TCGA-EM-A3O7-01	46	FEMALE	223	Alive	Thyroid Papillary Carcinoma - Classical/usual	T3	NX	MX	Stage III	0	0.610958904	0	223
TCGA-EM-A3O8-01	33	FEMALE	381	Alive	Thyroid Papillary Carcinoma - Follicular (>= 99% follicular patterned)	T1b	N0	MX	Stage I	0	1.043835616	0	381
TCGA-EM-A3OA-01	55	FEMALE	822	Alive	Thyroid Papillary Carcinoma - Follicular (>= 99% follicular patterned)	T2	N0	MX	Stage II	0	2.252054795	0	822
TCGA-EM-A3OB-01	33	FEMALE	1176	Alive	Thyroid Papillary Carcinoma - Follicular (>= 99% follicular patterned)	T2	N0	MX	Stage I	0	3.221917808	0	1176
TCGA-EM-A3ST-01	62	FEMALE	1182	Alive	Thyroid Papillary Carcinoma - Follicular (>= 99% follicular patterned)	T3	N0	MX	Stage III	1	2.646575342	1	966		Biochemical evidence of disease
TCGA-EM-A3SU-01	43	FEMALE	911	Alive	Thyroid Papillary Carcinoma - Classical/usual	T2	N1b	MX	Stage I	0	2.495890411	0	911
TCGA-EM-A3SX-01	28	FEMALE	908	Alive	Thyroid Papillary Carcinoma - Classical/usual	T3	N1a	MX	Stage I	0	2.487671233	0	908
TCGA-EM-A3SY-01	36	MALE	411	Alive	Thyroid Papillary Carcinoma - Follicular (>= 99% follicular patterned)	T1b	NX	MX	Stage I	0	1.126027397	0	411
TCGA-EM-A3SZ-01	42	FEMALE	389	Alive	Thyroid Papillary Carcinoma - Classical/usual	T2	N0	MX	Stage I	0	1.065753425	0	389
TCGA-EM-A4FF-01	40	FEMALE	2573	Alive	Thyroid Papillary Carcinoma - Classical/usual	T1b	N1	MX	Stage I	1	4.890410959	1	1785	Lymph Node Only	Locoregional Recurrence
TCGA-EM-A4FH-01	69	MALE	892	Alive	Thyroid Papillary Carcinoma - Follicular (>= 99% follicular patterned)	T3	NX	MX	Stage III	0	2.443835616	0	892
TCGA-EM-A4FK-01	33	FEMALE	649	Alive	Thyroid Papillary Carcinoma - Follicular (>= 99% follicular patterned)	T2	NX	MX	Stage I	0	1.778082192	0	649
TCGA-EM-A4FM-01	59	FEMALE	162	Alive	Thyroid Papillary Carcinoma - Classical/usual	T3	N1b	MX	Stage IVA	0	0.443835616	1
TCGA-EM-A4FN-01	49	FEMALE	802	Alive	Thyroid Papillary Carcinoma - Classical/usual	T1b	N1b	MX	Stage IVA	0	2.197260274	0	802
TCGA-EM-A4FO-01	72	MALE	802	Alive	Thyroid Papillary Carcinoma - Classical/usual	T1b	N0	MX	Stage I	0	2.197260274	0	802
TCGA-EM-A4FQ-01	42	FEMALE	683	Alive	Thyroid Papillary Carcinoma - Follicular (>= 99% follicular patterned)	T2	N1	MX	Stage I	0	1.871232877	0	683
TCGA-EM-A4FR-01	28	MALE	655	Alive	Other, specify	T3	N1	MX	Stage I	0	1.794520548	0	655
TCGA-EM-A4FU-01	35	MALE	1840	Alive	Thyroid Papillary Carcinoma - Follicular (>= 99% follicular patterned)	T3	NX	MX	Stage I	1	2.139726027	1	781	Lymph Node Only	Locoregional Recurrence
TCGA-EM-A4FV-01	64	FEMALE	744	Alive	Thyroid Papillary Carcinoma - Classical/usual	T1b	N0	MX	Stage I	0	1.95890411	0	744
TCGA-EM-A4G1-01	26	FEMALE	416	Alive	Thyroid Papillary Carcinoma - Follicular (>= 99% follicular patterned)	T1b	N0	MX	Stage I	0	1.139726027	0	416
TCGA-ET-A25G-01	56	FEMALE	2492	Alive	Thyroid Papillary Carcinoma - Tall Cell (>= 50% tall cell features)	T3	N0	MX	Stage III	0	6.82739726	0	2492
TCGA-ET-A25I-01	37	FEMALE	2485	Alive	Thyroid Papillary Carcinoma - Follicular (>= 99% follicular patterned)	T2	N0	MX	Stage I	0	6.808219178	0	2485
TCGA-ET-A25K-01	36	FEMALE	2142	Alive	Thyroid Papillary Carcinoma - Classical/usual	T2	N1a	MX	Stage I	0	5.868493151	0	2142
TCGA-ET-A25L-01	52	FEMALE	1721	Alive	Thyroid Papillary Carcinoma - Tall Cell (>= 50% tall cell features)	T3	N1b	MX	Stage IVA	0	4.715068493	0	1721
TCGA-ET-A25M-01	33	MALE	1831	Alive	Thyroid Papillary Carcinoma - Classical/usual	T2	N1	MX	Stage I	0	5.016438356	0	1831
TCGA-ET-A25N-01	28	FEMALE	1928	Alive	Thyroid Papillary Carcinoma - Classical/usual	T2	N1a	MX	Stage I	0	5.282191781	0	1928
TCGA-ET-A25O-01	35	FEMALE	1986	Alive	Thyroid Papillary Carcinoma - Classical/usual	T2	N1a	MX	Stage I	0	5.44109589	0	1986
TCGA-ET-A25P-01	24	FEMALE	559	Alive	Thyroid Papillary Carcinoma - Classical/usual	T1	N0	MX	Stage I	0	1.531506849	0	559
TCGA-ET-A25R-01	51	FEMALE	1930	Alive	Thyroid Papillary Carcinoma - Tall Cell (>= 50% tall cell features)	T3	NX	MX	Stage III	0	5.287671233	0	1930
TCGA-ET-A2MX-01	27	MALE	2689	Alive	Thyroid Papillary Carcinoma - Classical/usual	T2	N1a	MX	Stage I	0	7.367123288	0	2689
TCGA-ET-A2MY-01	72	FEMALE	1787	Alive	Thyroid Papillary Carcinoma - Classical/usual	T1b	NX	MX	Stage I	0	4.895890411	0	1787
TCGA-ET-A2MZ-01	39	MALE	1133	Alive	Thyroid Papillary Carcinoma - Classical/usual	T1b	N0	MX	Stage I	0	3.104109589	0	1133
TCGA-ET-A2N0-01	51	FEMALE	1600	Alive	Thyroid Papillary Carcinoma - Classical/usual	T1b	N1a	MX	Stage III	0	4.383561644	0	1600
TCGA-ET-A2N3-01	34	FEMALE	2535	Alive	Thyroid Papillary Carcinoma - Follicular (>= 99% follicular patterned)	T2	NX	MX	Stage I	0	6.945205479	0	2535
TCGA-ET-A2N4-01	53	FEMALE	81	Alive	Thyroid Papillary Carcinoma - Follicular (>= 99% follicular patterned)	T3	N0	MX	Stage III	0	0.221917808	0	81
TCGA-ET-A2N5-01	46	FEMALE	2460	Alive	Thyroid Papillary Carcinoma - Follicular (>= 99% follicular patterned)	T3	NX	MX	Stage III	0	6.739726027	0	2460
TCGA-ET-A39I-01	83	FEMALE	1011	Dead	Thyroid Papillary Carcinoma - Follicular (>= 99% follicular patterned)	T1	NX	MX	Stage I	1	2.769863014	0	1011
TCGA-ET-A39J-01	23	FEMALE	3227	Alive	Thyroid Papillary Carcinoma - Classical/usual	T2	NX	MX	Stage I	0	8.84109589	0	3227
TCGA-ET-A39K-01	48	FEMALE	3267	Alive	Thyroid Papillary Carcinoma - Classical/usual	T3	N1a	MX	Stage III	1	1.947945205	1	711		Locoregional Recurrence
TCGA-ET-A39L-01	20	FEMALE	3299	Alive	Thyroid Papillary Carcinoma - Classical/usual	T3	N0	MX	Stage I	0	9.038356164	0	3299
TCGA-ET-A39M-01	34	MALE	2582	Alive	Thyroid Papillary Carcinoma - Classical/usual	T2	NX	MX	Stage I	0	7.073972603	0	2582
TCGA-ET-A39N-01	35	FEMALE	3751	Alive	Thyroid Papillary Carcinoma - Classical/usual	T3	NX	MX	Stage I	0	10.27671233	0	3751
TCGA-ET-A39O-01	39	MALE	3059	Alive	Thyroid Papillary Carcinoma - Tall Cell (>= 50% tall cell features)	T1	N0	MX	Stage I	0	8.380821918	0	3059
TCGA-ET-A39P-01	73	FEMALE	2900	Alive	Thyroid Papillary Carcinoma - Classical/usual	T3	N0	MX	Stage III	0	7.945205479	0	2900
TCGA-ET-A39R-01	24	FEMALE	2863	Alive	Thyroid Papillary Carcinoma - Classical/usual	T1	N0	MX	Stage I	0	7.843835616	0	2863
TCGA-ET-A39S-01	27	FEMALE	1676	Alive	Thyroid Papillary Carcinoma - Classical/usual	T1	N0	MX	Stage I	0	4.591780822	0	1676
TCGA-ET-A39T-01	55	FEMALE	2987	Alive	Thyroid Papillary Carcinoma - Follicular (>= 99% follicular patterned)	T3	N0	MX	Stage III	0	8.183561644	0	2987
TCGA-ET-A3BN-01	33	FEMALE	859	Alive	Thyroid Papillary Carcinoma - Classical/usual	T2	NX	MX	Stage I	0	2.353424658	0	859
TCGA-ET-A3BO-01	44	FEMALE	1533	Alive	Thyroid Papillary Carcinoma - Tall Cell (>= 50% tall cell features)	T3	N1a	MX	Stage I	0	4.2	0	1533
TCGA-ET-A3BP-01	34	FEMALE	2406	Alive	Thyroid Papillary Carcinoma - Classical/usual	T2	N1a	MX	Stage I	0	6.591780822	0	2406
TCGA-ET-A3BQ-01	27	FEMALE	2331	Alive	Thyroid Papillary Carcinoma - Classical/usual	T2	N0	MX	Stage I	0	6.38630137	0	2331
TCGA-ET-A3BS-01	42	MALE	176	Alive	Thyroid Papillary Carcinoma - Classical/usual	T3	N1a	MX	Stage I	0	0.482191781	0	176
TCGA-ET-A3BT-01	60	FEMALE	2665	Alive	Thyroid Papillary Carcinoma - Tall Cell (>= 50% tall cell features)	T2	N1b	MX	Stage IVA	1	0.731506849	1	267	Lymph Node Only	Locoregional Recurrence
TCGA-ET-A3BU-01	28	MALE	2367	Alive	Thyroid Papillary Carcinoma - Classical/usual	T1	N1a	MX	Stage I	0	6.484931507	0	2367
TCGA-ET-A3BV-01	47	FEMALE	2294	Alive	Thyroid Papillary Carcinoma - Classical/usual	T2	N1a	MX	Stage III	1	3.298630137	1	1204	Lymph Node Only	Locoregional Recurrence
TCGA-ET-A3BW-01	30	FEMALE	1419	Alive	Thyroid Papillary Carcinoma - Classical/usual	T2	NX	MX	Stage I	0	3.887671233	0	1419
TCGA-ET-A3BX-01	24	MALE	1596	Alive	Thyroid Papillary Carcinoma - Classical/usual	T3	N1a	MX	Stage I	0	4.37260274	0	1596
TCGA-ET-A3DO-01	33	FEMALE	3552	Alive	Thyroid Papillary Carcinoma - Classical/usual	T2	NX	MX	Stage I	1	1.561643836	1	570	Lymph Node Only	Locoregional Recurrence
TCGA-ET-A3DP-01	43	FEMALE	2877	Alive	Thyroid Papillary Carcinoma - Classical/usual	T2	NX	MX	Stage I	0	7.882191781	0	2877
TCGA-ET-A3DQ-01	43	FEMALE	2581	Alive	Thyroid Papillary Carcinoma - Follicular (>= 99% follicular patterned)	T1	N0	MX	Stage I	0	7.071232877	0	2581
TCGA-ET-A3DR-01	42	FEMALE	2451	Alive	Thyroid Papillary Carcinoma - Classical/usual	T1	N1a	MX	Stage I	0	6.715068493	0	2451
TCGA-ET-A3DS-01	33	FEMALE	2033	Alive	Thyroid Papillary Carcinoma - Classical/usual	T1	N0	MX	Stage I	0	5.569863014	0	2033
TCGA-ET-A3DU-01	21	FEMALE	1911	Alive	Thyroid Papillary Carcinoma - Classical/usual	T1	N1a	MX	Stage I	0	5.235616438	0	1911
TCGA-ET-A3DV-01	68	FEMALE	5068	Alive	Thyroid Papillary Carcinoma - Follicular (>= 99% follicular patterned)	T3	N0	MX	Stage II	0	13.88493151	0	5068
TCGA-ET-A3DW-01	64	MALE	752	Alive	Thyroid Papillary Carcinoma - Tall Cell (>= 50% tall cell features)	T2	N1	MX	Stage III	0	2.060273973	0	752
TCGA-ET-A40P-01	32	FEMALE	1338	Alive	Thyroid Papillary Carcinoma - Follicular (>= 99% follicular patterned)	T2	N0	MX	Stage I	0	3.665753425	0	1338
TCGA-ET-A40Q-01	38	MALE	1407	Alive	Thyroid Papillary Carcinoma - Tall Cell (>= 50% tall cell features)	T3	N1b	MX	Stage I	1	0.597260274	1	218	Lung	Distant Metastasis
TCGA-ET-A40R-01	24	FEMALE	1350	Alive	Thyroid Papillary Carcinoma - Follicular (>= 99% follicular patterned)	T2	N1a	MX	Stage I	0	3.698630137	0	1350
TCGA-ET-A40S-01	62	MALE	1223	Alive	Thyroid Papillary Carcinoma - Classical/usual	T2	N0	MX	Stage II	0	3.350684932	0	1223
TCGA-ET-A40T-01	26	FEMALE	1140	Alive	Thyroid Papillary Carcinoma - Classical/usual	T2	N1a	MX	Stage I	0	3.123287671	0	1140
TCGA-ET-A4KN-01	51	FEMALE	1009	Alive	Thyroid Papillary Carcinoma - Tall Cell (>= 50% tall cell features)	T3	N0	MX	Stage III	0	2.764383562	0	1009
TCGA-ET-A4KQ-01	45	FEMALE	955	Alive	Thyroid Papillary Carcinoma - Follicular (>= 99% follicular patterned)	T2	NX	MX	Stage II	0	2.616438356	0	955
TCGA-FE-A22Z-01	61	FEMALE	2243	Alive	Thyroid Papillary Carcinoma - Follicular (>= 99% follicular patterned)	T4a	N1	MX	Stage IVA	1	3.328767123	1	1215	Lymph Node Only	Locoregional Recurrence
TCGA-FE-A230-01	30	FEMALE	2173	Alive	Thyroid Papillary Carcinoma - Classical/usual	T3	N1a	MX	Stage I	1	1.44109589	1	526	Lymph Node Only	Locoregional Recurrence
TCGA-FE-A231-01	70	MALE	961	Alive	Thyroid Papillary Carcinoma - Classical/usual	T3	N1b	MX	Stage IVA	0	2.632876712	0	961
TCGA-FE-A232-01	44	FEMALE	2424	Alive	Thyroid Papillary Carcinoma - Classical/usual	T3	NX	MX	Stage I	0	6.64109589	0	2424
TCGA-FE-A233-01	18	FEMALE	751	Alive	Thyroid Papillary Carcinoma - Classical/usual	T2	NX	MX	Stage I	1	1.553424658	1	567	Lymph Node Only	Locoregional Recurrence
TCGA-FE-A234-01	26	FEMALE	2075	Alive	Thyroid Papillary Carcinoma - Classical/usual	T2	N1	MX	Stage I	1	1.323287671	1	483	Lymph Node Only	Locoregional Recurrence
TCGA-FE-A235-01	26	FEMALE	3571	Alive	Thyroid Papillary Carcinoma - Classical/usual	T2	N1	MX	Stage I	0	9.783561644	0	3571
TCGA-FE-A236-01	33	MALE	2031	Alive	Thyroid Papillary Carcinoma - Classical/usual	T2	N1	MX	Stage I	0	5.564383562	0	2031
TCGA-FE-A237-01	19	FEMALE	3431	Alive	Thyroid Papillary Carcinoma - Classical/usual	T3	N1	MX	Stage I	1	1.347945205	1	492	Lymph Node Only	Locoregional Recurrence
TCGA-FE-A238-01	36	FEMALE	1215	Alive	Thyroid Papillary Carcinoma - Classical/usual	T3	N0	MX	Stage I	1	1.180821918	1	431	Lung	Distant Metastasis
TCGA-FE-A239-01	82	MALE	1023	Dead	Thyroid Papillary Carcinoma - Classical/usual	T3	N0	MX	Stage III	1	2.556164384	1	933	Lymph Node Only	Locoregional Recurrence
TCGA-FE-A23A-01	27	FEMALE	2489	Alive	Thyroid Papillary Carcinoma - Classical/usual	T2	N0	MX	Stage I	0	6.819178082	0	2489
TCGA-FE-A3PA-01	16	MALE	3235	Alive	Thyroid Papillary Carcinoma - Follicular (>= 99% follicular patterned)	T4	N0	M1	Stage II	0	8.863013699	0	3235
TCGA-FE-A3PB-01	33	FEMALE	2590	Alive	Thyroid Papillary Carcinoma - Classical/usual	T3	N1a	MX	Stage I	0	7.095890411	0	2590
TCGA-FE-A3PC-01	37	FEMALE	2606	Alive	Thyroid Papillary Carcinoma - Classical/usual	T3	N1	MX	Stage I	0	7.139726027	0	2606
TCGA-FE-A3PD-01	17	FEMALE	2396	Alive	Thyroid Papillary Carcinoma - Follicular (>= 99% follicular patterned)	T2	N0	MX	Stage I	0	6.564383562	0	2396
TCGA-FK-A3S3-01	43	FEMALE	2162	Alive	Thyroid Papillary Carcinoma - Follicular (>= 99% follicular patterned)	T3	N1b	MX	Stage I	0	5.923287671	0	2162
TCGA-FK-A3SB-01	28	FEMALE	125	Alive	Thyroid Papillary Carcinoma - Classical/usual	T3	N1a	MX	Stage I	0	0.342465753	0	125
TCGA-FK-A3SD-01	61	FEMALE	32	Alive	Thyroid Papillary Carcinoma - Classical/usual	T1	N0	M0	Stage I	0	0.087671233	0	32
TCGA-FK-A3SE-01	31	FEMALE	670	Alive	Thyroid Papillary Carcinoma - Classical/usual	T2	N1a	MX	Stage I	0	1.835616438	0	670
TCGA-FK-A3SG-01	21	FEMALE	28	Alive	Thyroid Papillary Carcinoma - Classical/usual	T2	N1b	MX	Stage I	0	0.076712329	0	28
TCGA-FK-A3SH-01	50	FEMALE	1463	Alive	Thyroid Papillary Carcinoma - Classical/usual	T2	N1a	MX	Stage III	0	4.008219178	0	1463
TCGA-FK-A4UB-01	51	MALE	3531	Alive	Thyroid Papillary Carcinoma - Classical/usual	T3	N1a	MX	Stage III	0	9.673972603	0	3531
TCGA-FY-A2QD-01	61	FEMALE	38	Alive	Thyroid Papillary Carcinoma - Classical/usual	T1	N0			0	0.104109589	0	38
TCGA-FY-A3BL-01	29	MALE	621	Alive	Thyroid Papillary Carcinoma - Classical/usual	T1	NX	M0	Stage I	0	1.701369863	0	621
TCGA-FY-A3I4-01	34	FEMALE	542	Alive	Thyroid Papillary Carcinoma - Classical/usual	T2	N0	M0	Stage I	0	1.484931507	0	542
TCGA-FY-A3I5-01	64	FEMALE	238	Alive	Thyroid Papillary Carcinoma - Follicular (>= 99% follicular patterned)	T3	N0	MX	Stage III	0	0.652054795	0	238
TCGA-FY-A3NM-01	48	FEMALE	885	Alive	Thyroid Papillary Carcinoma - Classical/usual	T3	N0	MX	Stage III	0	2.424657534	0	885
TCGA-FY-A3NN-01	48	FEMALE	0	Alive	Thyroid Papillary Carcinoma - Classical/usual	T1b	N1a	MX	Stage III	0	0.002739726	0	0
TCGA-FY-A3NP-01	69	MALE	491	Alive	Thyroid Papillary Carcinoma - Follicular (>= 99% follicular patterned)	T1	N0	M0	Stage I	0	1.345205479	0	491
TCGA-FY-A3ON-01	20	MALE	595	Alive	Thyroid Papillary Carcinoma - Classical/usual	T2	N1	MX	Stage I	0	1.630136986	0	595
TCGA-FY-A3R6-01	57	FEMALE	423	Alive	Thyroid Papillary Carcinoma - Classical/usual	T2	N1b	MX	Stage IVA	0	1.15890411	0	423
TCGA-FY-A3R7-01	50	FEMALE	495	Alive	Thyroid Papillary Carcinoma - Classical/usual	T3	N1a	MX	Stage III	0	1.356164384	0	495
TCGA-FY-A3R8-01	62	FEMALE	477	Alive	Thyroid Papillary Carcinoma - Classical/usual	T3	NX	MX	Stage III	0	1.306849315	0	477
TCGA-FY-A3R9-01	66	FEMALE	504	Alive	Thyroid Papillary Carcinoma - Classical/usual	T1a	N0	MX	Stage I	0	1.380821918	0	504
TCGA-FY-A3RA-01	21	FEMALE	550	Alive	Thyroid Papillary Carcinoma - Classical/usual	T2	NX	MX	Stage I	0	1.506849315	0	550
TCGA-FY-A3TY-01	61	FEMALE	709	Alive	Thyroid Papillary Carcinoma - Classical/usual	T3	N0	MX	Stage III	0	1.942465753	0	709
TCGA-FY-A3W9-01	66	FEMALE	658	Alive	Thyroid Papillary Carcinoma - Follicular (>= 99% follicular patterned)	T2	N0	MX	Stage II	0	1.802739726	0	658
TCGA-FY-A3WA-01	52	FEMALE	519	Alive	Thyroid Papillary Carcinoma - Follicular (>= 99% follicular patterned)	T1a	NX	MX	Stage I	0	1.421917808	0	519
TCGA-FY-A3YR-01	64	FEMALE	528	Alive	Thyroid Papillary Carcinoma - Classical/usual	T3	N1a	MX	Stage III	0	1.446575342	0	528
TCGA-FY-A40K-01	46	FEMALE	461	Alive	Thyroid Papillary Carcinoma - Classical/usual	T1a	N0	MX	Stage I	0	1.263013699	0	461
TCGA-FY-A40L-01	55	FEMALE	726	Alive	Thyroid Papillary Carcinoma - Classical/usual	T4a	N1b	MX	Stage IVA	0	1.989041096	0	726
TCGA-FY-A40M-01	51	FEMALE	684	Alive	Thyroid Papillary Carcinoma - Classical/usual	T1b	N0	MX	Stage I	0	1.873972603	0	684
TCGA-FY-A40N-01	55	FEMALE	579	Alive	Thyroid Papillary Carcinoma - Follicular (>= 99% follicular patterned)	T1a	N0	MX	Stage I	0	1.58630137	0	579
TCGA-FY-A4B0-01	76	MALE	420	Alive	Thyroid Papillary Carcinoma - Classical/usual	T1a	NX	MX	Stage I	0	1.150684932	0	420
TCGA-FY-A4B3-01	51	MALE	427	Alive	Thyroid Papillary Carcinoma - Classical/usual	T3	N1a	MX	Stage III	0	1.169863014	0	427
TCGA-FY-A4B4-01	62	FEMALE	657	Alive	Thyroid Papillary Carcinoma - Classical/usual	T1b	N1a	MX	Stage III	0	1.8	0	657
TCGA-FY-A76V-01	54	MALE	51	Alive	Thyroid Papillary Carcinoma - Classical/usual	T2	NX	MX	Stage II	0	0.139726027	0	51
TCGA-GE-A2C6-01	33	FEMALE	381	Alive	Thyroid Papillary Carcinoma - Classical/usual	T2	N1b	MX	Stage I	0	1.043835616	0	381
TCGA-H2-A26U-01	54	FEMALE	517	Alive	Thyroid Papillary Carcinoma - Classical/usual	T3	N0	MX	Stage III	0	1.416438356	0	517
TCGA-H2-A2K9-01	25	MALE	659	Alive	Thyroid Papillary Carcinoma - Classical/usual	T2	N1b	MX	Stage I	0	1.805479452	0	659
TCGA-H2-A3RH-01	41	FEMALE	379	Alive	Thyroid Papillary Carcinoma - Follicular (>= 99% follicular patterned)	T1b	N0	M0	Stage I	0	1.038356164	0	379
TCGA-H2-A3RI-01	29	FEMALE	335	Alive	Thyroid Papillary Carcinoma - Classical/usual	T3	N0	MX	Stage I	1	0.764383562	1	279	Lymph Node Only	Locoregional Recurrence
TCGA-H2-A421-01	34	FEMALE	610	Alive	Thyroid Papillary Carcinoma - Classical/usual	T1b	N1a	M0	Stage I	0	1.671232877	0	610
TCGA-H2-A422-01	40	FEMALE	566	Alive	Thyroid Papillary Carcinoma - Classical/usual	T2	N0	MX	Stage I	0	1.550684932	0	566
TCGA-IM-A3EB-01	32	FEMALE	1488	Alive	Thyroid Papillary Carcinoma - Classical/usual	T3	N1a	MX	Stage I	0	4.076712329	0	1488
TCGA-IM-A3ED-01	58	FEMALE	1442	Alive	Thyroid Papillary Carcinoma - Classical/usual	T1	N0	MX	Stage I	0	3.950684932	0	1442
TCGA-IM-A3U2-01	89	FEMALE	190	Alive	Thyroid Papillary Carcinoma - Tall Cell (>= 50% tall cell features)	T3	N1b	MX	Stage IVA	0	0.520547945	0	190
TCGA-IM-A3U3-01	55	FEMALE	514	Alive	Thyroid Papillary Carcinoma - Tall Cell (>= 50% tall cell features)	T1b	N0	MX	Stage I	0	1.408219178	0	514
TCGA-IM-A41Y-01	42	FEMALE	664	Alive	Other, specify	T3	N1a	MX	Stage I	0	1.819178082	0	664
TCGA-IM-A41Z-01	37	FEMALE	946	Alive	Thyroid Papillary Carcinoma - Follicular (>= 99% follicular patterned)	T1b	N0	MX	Stage I	0	2.591780822	0	946
TCGA-IM-A420-01	39	FEMALE	250	Alive	Thyroid Papillary Carcinoma - Classical/usual	T2	N1a	MX	Stage I	0	0.684931507	0	250
TCGA-IM-A4EB-01	37	MALE	780	Alive	Other, specify	T3	N1b	MX	Stage I	0	2.136986301	0	780
TCGA-J8-A3NZ-01	52	FEMALE	524	Alive	Thyroid Papillary Carcinoma - Classical/usual	T3	N1a	M0	Stage III	0	1.435616438	0	524
TCGA-J8-A3O0-01	38	MALE	1313	Alive	Thyroid Papillary Carcinoma - Classical/usual	T2	N0	M0	Stage I	0	3.597260274	0	1313
TCGA-J8-A3O1-01	33	FEMALE	827	Alive	Thyroid Papillary Carcinoma - Classical/usual	T3	N1b	M0	Stage I	0	2.265753425	0	827
TCGA-J8-A3O2-01	39	MALE	342	Alive	Thyroid Papillary Carcinoma - Classical/usual	T3	N1b	M0	Stage I	0	0.936986301	0	342
TCGA-J8-A3YD-01	47	FEMALE	968	Alive	Thyroid Papillary Carcinoma - Classical/usual	T1b	N1a	M0	Stage III	0	2.652054795	0	968
TCGA-J8-A3YE-01	31	FEMALE	847	Alive	Thyroid Papillary Carcinoma - Classical/usual	T3	N1	M0	Stage I	0	2.320547945	0	847
TCGA-J8-A3YF-01	83	MALE	751	Alive	Thyroid Papillary Carcinoma - Classical/usual	T1	N1	M0	Stage III	0	2.057534247	0	751
TCGA-J8-A3YG-01	54	FEMALE	678	Alive	Thyroid Papillary Carcinoma - Classical/usual	T2	N1a	M0	Stage III	0	1.857534247	0	678
TCGA-J8-A3YH-01	39	MALE	175	Alive	Thyroid Papillary Carcinoma - Classical/usual	T3	N1b	M0	Stage I	0	0.479452055	0	175
TCGA-J8-A42S-01	45	MALE	75	Alive	Thyroid Papillary Carcinoma - Classical/usual	T1b	N1a	MX	Stage III	0	0.205479452	0	75
TCGA-J8-A4HW-01	59	FEMALE	79	Alive	Thyroid Papillary Carcinoma - Classical/usual	T2	N1	M0	Stage III	0	0.216438356	0	79
TCGA-J8-A4HY-01	68	FEMALE	6	Alive	Thyroid Papillary Carcinoma - Classical/usual	T4a	N1b	MX	Stage IVA	0	0.016438356	0	6
TCGA-KS-A41F-01	37	FEMALE	4367	Alive	Thyroid Papillary Carcinoma - Classical/usual	T2	N1	M0	Stage I	0	11.96438356	0	4367
TCGA-KS-A41I-01	47	FEMALE	486	Alive	Thyroid Papillary Carcinoma - Follicular (>= 99% follicular patterned)	T1	N0	M0	Stage I	0	1.331506849	0	486
TCGA-KS-A41J-01	28	FEMALE	477	Alive	Thyroid Papillary Carcinoma - Classical/usual	T2	N1	M0	Stage I	0	1.306849315	0	477
TCGA-KS-A41L-01	39	FEMALE	3463	Alive	Thyroid Papillary Carcinoma - Follicular (>= 99% follicular patterned)	T2	N0	M0	Stage I	0	9.487671233	0	3463
TCGA-KS-A4I1-01	37	FEMALE	812	Alive	Thyroid Papillary Carcinoma - Classical/usual	T2	N0	M0	Stage I	0	2.224657534	0	812
TCGA-KS-A4I3-01	41	MALE	1329	Alive	Thyroid Papillary Carcinoma - Classical/usual	T3	N1	M0	Stage I	0	3.64109589	0	1329
TCGA-KS-A4I5-01	49	FEMALE	567	Alive	Thyroid Papillary Carcinoma - Classical/usual	T1b	N1b	M0	Stage IVA	0	1.553424658	0	567
TCGA-KS-A4I7-01	61	FEMALE	987	Alive	Thyroid Papillary Carcinoma - Classical/usual	T1b	N0	M0	Stage I	0	2.704109589	0	987
TCGA-KS-A4I9-01	46	FEMALE	2658	Alive	Thyroid Papillary Carcinoma - Classical/usual	T1b	N0	M0	Stage I	0	7.282191781	0	2658
TCGA-KS-A4IB-01	41	FEMALE	2577	Alive	Thyroid Papillary Carcinoma - Classical/usual	T2	N1	M0	Stage I	0	7.060273973	0	2577
TCGA-KS-A4IC-01	45	FEMALE	1073	Alive	Thyroid Papillary Carcinoma - Classical/usual	T1b	N1a	M0	Stage III	0	2.939726027	0	1073
TCGA-KS-A4ID-01	55	FEMALE	1011	Alive	Thyroid Papillary Carcinoma - Follicular (>= 99% follicular patterned)	T1	N0	M0	Stage I	0	2.769863014	0	1011
TCGA-L6-A4EP-01	41	FEMALE	1016	Alive	Thyroid Papillary Carcinoma - Classical/usual	T2	N0	M0	Stage I	0	2.783561644	0	1016
TCGA-L6-A4EQ-01	47	MALE	1228	Alive	Thyroid Papillary Carcinoma - Classical/usual	T2	N1a	M0	Stage III	0	3.364383562	0	1228
TCGA-L6-A4ET-01	49	FEMALE	664	Alive	Thyroid Papillary Carcinoma - Follicular (>= 99% follicular patterned)	T3	NX	M1	Stage IVC	0	1.819178082	0	664
TCGA-L6-A4EU-01	58	FEMALE	289	Alive	Thyroid Papillary Carcinoma - Tall Cell (>= 50% tall cell features)	T3	N1a	M0	Stage III	0	0.791780822	0	289
TCGA-MK-A4N6-01	35	MALE	1098	Alive	Thyroid Papillary Carcinoma - Classical/usual	T3	N1b	M0	Stage I	0	3.008219178	0	1098
TCGA-MK-A4N7-01	20	FEMALE	987	Alive	Thyroid Papillary Carcinoma - Classical/usual	T2	N0	M0	Stage I	0	2.704109589	0	987
TCGA-MK-A4N9-01	41	FEMALE	919	Alive	Thyroid Papillary Carcinoma - Classical/usual	T3	N1	M0	Stage I	0	2.517808219	0	919
TCGA-MK-A84Z-01	74	MALE	728	Alive	Thyroid Papillary Carcinoma - Follicular (>= 99% follicular patterned)	T3	NX	MX	Stage III	0	1.994520548	0	728
TCGA-QD-A8IV-01	50	FEMALE	392	Alive	Thyroid Papillary Carcinoma - Classical/usual	T3	N1b	MX	Stage IVA	0	1.073972603	0	392
