# Supplementary material for: Identification and Validation of a Prognostic Signature Based on Methylation Profiles and Methylation-Driven Gene DAB2 as a Prognostic Biomarker in Differentiated Thyroid Carcinoma
Source: Dis Markers. 2022 Sep 17;2022:1686316. doi: 10.1155/2022/1686316 (PMC10202610; doi:10.1155/2022/1686316)
Supplement: Supplementary Materials — Figure S1. Removed batch effect between GSE51090 and GSE97466. Figure S2. Original blot and images. Figure S3. Enrichment of Kyoto Encyclopedia of Genes and Genomes (KEGG) pathways related to DAB2. A Identification of differential expression genes (DEGs) between DTC patients in High DAB2 group and Low DAB2 group. B. Bubble plot shows the top 20 significant pathways enriched in KEGG analysis using DEGs as input. KEGG, Kyoto Encyclopedia of Genes and Genomes (KEGG); DEGs, differential expression genes. Table S1. The clinical information of TCGA-THCA cohorts. RFS, recurrence free survival; OS, overall survival. Table S2. The clinical information of GSE51090 cohorts. RFS, recurrence free survival. Table S3. The clinical information of GSE97466 cohorts. RFS, recurrence free survival. Table S4. The clinical information and IHC data for human specimens IHC, Immunohistochemistry. [file 1686316.f1.zip › Table S2.txt]

Accession	Sex	Age	H. Dx.	TNM	RFS	RFStime(m)
GSM1238338	M	67	PTCc	T2N0M0	0	120
GSM1238339	M	56	PTCc	T1N0M0	0	108
GSM1238340	F	36	PTCc	T2N1M0	0	84
GSM1238341	F	41	PTCc	T2N0M0	0	120
GSM1238342	F	54	PTCc	T2N0M0	0	120
GSM1238343	F	13	PTCc	T4N1M1	0	144
GSM1238344	F	43	PTCc	T2NXMX	0	108
GSM1238345	F	53	PTCc	T2N0M0	0	96
GSM1238347	F	47	PTCc	T1N0M0	0	24
GSM1238348	F	44	PTCc	T2N0M0	0	108
GSM1238349	M	45	PTCc	T1N0M0	0	84
GSM1238350	F	24	PTCc	T2N0M0	0	60
GSM1238351	F	26	PTCc	T2NXM0	0	96
GSM1238352	F	50	PTCc	T3N0M0	1	8
GSM1238353	F	65	PTCc	T3NXM0	1	26
GSM1238354	F	26	PTCc	T1N1M0	0	36
GSM1238355	F	74	dvPTC	T3N0M0	0	36
GSM1238356	M	35	PTCc	T3N1M0	1	11
GSM1238357	F	65	PTCc	T2NXM0	0	48
GSM1238358	F	24	PTCc	T3N1M0	1	8
GSM1238359	M	78	PTCc	T2N0M0	0	24
GSM1238360	F	50	PTCc	T1NXM0	0	50
GSM1238361	F	68	PTCc	T2N0M0	0	24
GSM1238362	F	57	PTCc	T2N0M0	0	15
GSM1238363	F	49	PTCc	T2NXM0	0	37
GSM1238364	F	26	PTCc	T3N1M0	1	1
GSM1238365	F	49	PTCc	T3N1M0	1	3
GSM1238366	M	36	PTCc	T3NXM0	0	36
GSM1238367	F	49	PTCc	T1N0M0	0	38
GSM1238368	F	69	PTCc	T3N1M0	0	22
GSM1238369	F	36	PTCc	T3N1M1	1	1
GSM1238370	F	45	PTCc	T1N0M0	0	19
GSM1238371	F	52	PTCc	T2N0M0	0	4
GSM1238372	M	51	PTCc	T1NXM0	0	12
GSM1238373	F	44	PTCc	T3N1M0	1	10
GSM1238374	M	44	PTCc	T3N1M0	0	10
GSM1238375	F	33	PTCc	T2NXM0	0	11
GSM1238377	F	77	tcPTC	T4N0M0	1	2
GSM1238378	M	43	PTCc	T3NXM1	0	3
GSM1238379	M	43	PTCc	T3NXM1	0	3
GSM1238380	F	47	fvPTC	T2N0M0	0	22
GSM1238381	F	33	fvPTC	T2N0M0	0	84
GSM1238384	F	28	fvPTC	T1NXM0	0	19
GSM1238403	F	49	FTC	T3N0M1	1	32
GSM1238404	F	33	FTCmin	T3NXMX	0	120
GSM1238405	F	68	FTC	T3NXMX	0	11
GSM1238406	F	45	FTC	T2NXMX	0	7
GSM1238407	F	77	FTC	T3N0M0	1	48
GSM1238408	M	50	FTCmin	T3N0M0	0	14
GSM1238409	F	26	FTC	T3N0M0	0	41
GSM1238411	M	62	FTC	T2NXM0	1	10
GSM1238412	F	48	FTCmin	T3NXM0	0	3
GSM1238413	F	46	FTC	T3NXM0	0	34
GSM1238414	F	26	FTCmin	T3N0M0	0	28
GSM1238415	F	40	FTC	T1NXMX	0	5
GSM1238416	F	35	FTCmin	T2N0M0	0	2
GSM1238417	F	56	FTC	T2NXM0	0	72
GSM1238419	F	57	FTC+PDTC	T2NXM0	1	3
GSM1238420	F	55	FTC	T2NXM0	0	39
