# Supplementary material for: Identification and Validation of a Prognostic Signature Based on Methylation Profiles and Methylation-Driven Gene DAB2 as a Prognostic Biomarker in Differentiated Thyroid Carcinoma
Source: Dis Markers. 2022 Sep 17;2022:1686316. doi: 10.1155/2022/1686316 (PMC10202610; doi:10.1155/2022/1686316)
Supplement: Supplementary Materials — Figure S1. Removed batch effect between GSE51090 and GSE97466. Figure S2. Original blot and images. Figure S3. Enrichment of Kyoto Encyclopedia of Genes and Genomes (KEGG) pathways related to DAB2. A Identification of differential expression genes (DEGs) between DTC patients in High DAB2 group and Low DAB2 group. B. Bubble plot shows the top 20 significant pathways enriched in KEGG analysis using DEGs as input. KEGG, Kyoto Encyclopedia of Genes and Genomes (KEGG); DEGs, differential expression genes. Table S1. The clinical information of TCGA-THCA cohorts. RFS, recurrence free survival; OS, overall survival. Table S2. The clinical information of GSE51090 cohorts. RFS, recurrence free survival. Table S3. The clinical information of GSE97466 cohorts. RFS, recurrence free survival. Table S4. The clinical information and IHC data for human specimens IHC, Immunohistochemistry. [file 1686316.f1.zip › Table S3.txt]

Sample ID	Diagnostic Age (years)	Gender	Tumor histology	Primary tumor dimension (cm)	Node involvement	Vascular invasion	Perineural invasion	Extrathyroidal extension	Multicentricity	Lymphocytic thyroiditis	RFS(m)	Recurrence
549T	50.4	Female	FTC	1.7	No	Yes	No	No	No	No	123.3770492	No
543T	33.3	Female	FTC	0.9	No	No	No	No	No	Yes	130.1967213	No
541T	50.1	Female	FTC	1.8	No	Yes	No	No	No	No	139.5409836	No
540T	38.4	Female	miFTC	1.3	No	No	No	Yes	No	No	61.83606557	No
550T	49.4	Female	miFTC	2.5	No	Yes	No	No	No	No	139.4098361	No
4810	24.82191781	Female	PTC - Classic	1.5	Yes	No	No	Yes	Yes	No	62.13114754	No
400T	62.9260274	Female	PTC - Classic	0.9	No	No	No	No	No	No	65.86885246	No
27169	20.49041096	Male	PTC - Classic	1.6	Yes	No	No	Yes	No	No	70.55737705	No
507T	48.47123288	Female	PTC - Classic	0.8	No	No	No	Yes	Yes	No	75.31147541	No
332T	43.6	Female	PTC - Classic	2.5	Yes	No	No	No	Yes	No	83.80327869	No
4869	23.83287671	Female	PTC - Classic	2.8	Yes	No	No	Yes	No	No	88.55737705	No
369T	65.27123288	Female	PTC - Classic	1.3	No	No	No	Yes	Yes	Yes	94.06557377	No
416T	45.62465753	Female	PTC - Classic	0.8	No	No	No	Yes	No	No	97.70491803	No
361T	23.03013699	Female	PTC - Classic	3	No	No	No	No	No	No	100.0327869	No
384T	32.2109589	Female	PTC - Classic	1.5	No	No	No	Yes	Yes	No	105.8688525	No
381T	24.30958904	Female	PTC - Classic	1.1	No	No	No	No	No	No	107.0163934	No
365T	54.94794521	Female	PTC - Classic	0.6	No	No	No	No	No	No	109.2131148	No
386T	34.01643836	Female	PTC - Classic	0.6	No	No	No	No	No	No	111.3442623	No
373T	36.87671233	Male	PTC - Classic	2.6	Yes	No	No	No	Yes	No	114.1311475	No
360T	31.09589041	Female	PTC - Classic	1.4	No	No	No	Yes	Yes	No	114.9836066	No
358T	64.89315068	Female	PTC - Classic	1	No	No	No	Yes	No	Yes	115.442623	No
318T	39.92328767	Female	PTC - Classic	0.9	Yes	No	No	No	Yes	No	117.4098361	No
354T	34.78356164	Female	PTC - Classic	0.8	No	No	No	No	Yes	No	117.6721311	No
371T	25.67945205	Male	PTC - Classic	0.5	Yes	Yes	No	No	No	No	117.8360656	No
355T	52.7260274	Female	PTC - Classic	0.8	Yes	No	No	No	No	No	117.9344262	No
382T	29.98356164	Female	PTC - Classic	0.9	No	No	No	No	No	Yes	118.8852459	No
379T	49.12054795	Female	PTC - Classic	1.5	No	No	No	No	No	No	119.6393443	No
334T	23.46575342	Male	PTC - Classic	1.3	Yes	No	No	Yes	Yes	Yes	121.2131148	No
5049	74.20821918	Female	PTC - Classic	2.5	Yes	No	No	No	No	Yes	122.8196721	No
348T	40	Female	PTC - Classic	1	No	No	No	Yes	Yes	Yes	124.1311475	No
4955	40.76164384	Female	PTC - Classic	1.3	No	No	No	No	No	Yes	124.2622951	No
344T	46.06849315	Female	PTC - Classic	1.9	No	No	No	Yes	No	Yes	128.0327869	No
315T	39.62739726	Female	PTC - Classic	1.6	Yes	No	No	No	No	No	128.852459	No
338T	44	Female	PTC - Classic	1.3	No	No	No	No	No	No	130.4262295	No
339T	37.90684932	Female	PTC - Classic	1.2	Yes	No	No	No	No	No	135.0819672	No
350T	30.33424658	Female	PTC - Classic	1	No	No	No	No	Yes	No	136.0327869	No
337T	22.72876712	Female	PTC - Classic	1.3	No	No	No	No	No	Yes	137.5081967	No
329T	45.4630137	Female	PTC - Classic	0.8	No	No	No	Yes	Yes	No	142.8852459	No
320T	58.9890411	Female	PTC - Diffuse sclerosing	5.5	Yes	Yes	Yes	Yes	No	Yes	140.3278689	No
328T	75.0739726	Male	PTC - Follicular	1.5	Yes	No	No	No	No	No	66.6557377	No
473T	27.29315068	Male	PTC - Follicular	3.2	Yes	Yes	No	Yes	Yes	No	83.3442623	No
347T	77.32054795	Female	PTC - Follicular	1.5	No	No	No	No	Yes	No	90.16393443	No
343T	59.9369863	Female	PTC - Follicular	1.2	No	No	No	No	No	Yes	98.95081967	No
395T	32.61369863	Female	PTC - Follicular	0.8	No	No	No	Yes	Yes	No	108.1967213	No
333T	40.68767123	Male	PTC - Follicular	1	Yes	No	No	Yes	Yes	No	122.4590164	No
346T	51.92054795	Female	PTC - Follicular	1.5	No	No	No	Yes	No	No	123.3770492	No
316T	40.11506849	Female	PTC - Mucosecretory	1.2	No	No	No	No	Yes	No	132.6557377	No
366T	33.13424658	Female	PTC - Tall cell	0.7	Yes	No	No	No	Yes	Yes	127.4754098	No
555T-A	74.7	Male	FTC	6	Yes	Yes	Yes	Yes	No	Yes	13.60655738	Yes (distant)
551T-A	56.7	Male	HCC	5.5	Yes	Yes	Yes	Yes	No	No	8.983606557	Yes (distant)
5424	66.06849315	Female	PTC - Classic	3	Yes	Yes	No	No	No	No	5.180327869	Yes (distant)
462T	46.70410959	Female	PTC - Classic	1.7	Yes	No	No	Yes	No	No	1.081967213	Yes (locoregional)
467T	45.8	Female	PTC - Classic	2	No	No	No	No	No	No	5.049180328	Yes (locoregional)
407T	24.2630137	Female	PTC - Classic	0.9	No	No	No	No	No	No	16.98360656	Yes (locoregional)
516T	20.6109589	Male	PTC - Classic	1	No	No	No	No	No	No	32.68852459	Yes (locoregional)
506T	47.6109589	Female	PTC - Classic	0.9	Yes	Yes	Yes	No	No	No	93.63934426	Yes (locoregional)
