# Supplementary material for: Identification and Validation of a Prognostic Signature Based on Methylation Profiles and Methylation-Driven Gene DAB2 as a Prognostic Biomarker in Differentiated Thyroid Carcinoma
Source: Dis Markers. 2022 Sep 17;2022:1686316. doi: 10.1155/2022/1686316 (PMC10202610; doi:10.1155/2022/1686316)
Supplement: Supplementary Materials — Figure S1. Removed batch effect between GSE51090 and GSE97466. Figure S2. Original blot and images. Figure S3. Enrichment of Kyoto Encyclopedia of Genes and Genomes (KEGG) pathways related to DAB2. A Identification of differential expression genes (DEGs) between DTC patients in High DAB2 group and Low DAB2 group. B. Bubble plot shows the top 20 significant pathways enriched in KEGG analysis using DEGs as input. KEGG, Kyoto Encyclopedia of Genes and Genomes (KEGG); DEGs, differential expression genes. Table S1. The clinical information of TCGA-THCA cohorts. RFS, recurrence free survival; OS, overall survival. Table S2. The clinical information of GSE51090 cohorts. RFS, recurrence free survival. Table S3. The clinical information of GSE97466 cohorts. RFS, recurrence free survival. Table S4. The clinical information and IHC data for human specimens IHC, Immunohistochemistry. [file 1686316.f1.zip › Table S4.txt]

Location	Diagnosis	Patient ID	Gender	Age	T_Stage	N_Stage	M_Stage	Stage	Score of staining intensity	Score of frequency of positive staining cells	IHC score of DAB2
A1	Tumor	1834203	Female	66	T1b	N0	M0	I	1	1	1
A3	Tumor	1834539	Male	39	T1b	N0	M0	I	2	4	8
A5	Tumor	1834615	Female	59	T1a	N0	M0	I	2	4	8
A7	Tumor	1834806	Female	49	T2	N0	M0	I	1	3	3
A9	Tumor	1835427	Male	56	T1b	N0	M0	I	2	3	6
B1	Tumor	1835590	Female	36	T1b	N0	M0	I	1	4	4
B3	Tumor	1835625	Female	51	T3	N1a	M0	I	1	4	4
B5	Tumor	1836952	Female	52	T2	N0	M0	I	1	3	3
B7	Tumor	1835982	Male	51	T1b	N0	M0	I	1	4	4
B9	Tumor	1835999	Female	30	T1a	N0	M0	I	1	2	2
C1	Tumor	1837217	Female	49	T1a	N0	M0	I	3	4	12
C3	Tumor	1837312	Female	55	T1a	N0	M0	I	2	4	8
C5	Tumor	1837300	Female	44	T1a	N0	M0	I	1	4	4
C7	Tumor	1838410	Female	39	T1a	N0	M0	I	1	4	4
C9	Tumor	1839163	Female	61	T1b	N0	M0	I	2	4	8
D1	Tumor	1839267	Female	48	T1b	N0	M0	I	1	4	4
D3	Tumor	1839629	Female	53	T1b	N1a	M0	I	1	4	4
D5	Tumor	1840075	Female	19	T2	N1a	M0	I	1	1	1
D7	Tumor	1840195	Male	55	T2	N1a	M0	II	1	2	2
D9	Tumor	1840379	Male	53	T2	N1b	M0	I	1	4	4
E1	Tumor	1840421	Male	45	T1a	N0	M0	I	1	4	4
E3	Tumor	1840739	Female	46	T1b	N1b	M0	I	1	4	4
E5	Tumor	1840635	Female	54	T1b	N0	M0	I	1	4	4
E7	Tumor	1840650	Female	46	T1b	N1b	M0	I	2	4	8
F1	Tumor	1841299	Female	31	T1a	N1a	M0	I	2	2	4
F3	Tumor	1841444	Female	45	T1a	N1a	M0	I	1	4	4
F5	Tumor	1841653	Female	54	T1a	N0	M0	I	1	2	2
F7	Tumor	1841712	Female	72	T1b	N0	M0	I	1	3	3
F9	Tumor	1841755	Female	52	T1b	N1a	M0	I	1	1	1
G1	Tumor	1841895	Female	70	T1b	N1b	M0	II	2	3	6
G3	Tumor	1841915	Female	54	T2	N0	M0	I	1	4	4
G5	Tumor	1842243	Male	43	T1a	N1a	M0	I	2	2	4
G7	Tumor	1842745	Female	23	T1a	N1a	M0	I	2	4	8
G9	Tumor	1842783	Female	26	T1a	N1b	M0	I	1	3	3
A2	Normal	1834203	Female	66	T1b	N0	M0	I	1	2	2
A4	Normal	1834539	Male	39	T1b	N0	M0	I	1	3	3
A6	Normal	1834615	Female	59	T1a	N0	M0	I	1	4	4
A8	Normal	1834806	Female	49	T2	N0	M0	I	2	4	8
A10	Normal	1835427	Male	56	T1b	N0	M0	I	2	4	8
B2	Normal	1835590	Female	36	T1b	N0	M0	I	2	4	8
B4	Normal	1835625	Female	51	T3	N1a	M0	I	2	4	8
B6	Normal	1836952	Female	52	T2	N0	M0	I	2	2	4
B8	Normal	1835982	Male	51	T1b	N0	M0	I	1	3	3
B10	Normal	1835999	Female	30	T1a	N0	M0	I	2	4	8
C2	Normal	1837217	Female	49	T1a	N0	M0	I	1	4	4
C4	Normal	1837312	Female	55	T1a	N0	M0	I	3	4	12
C6	Normal	1837300	Female	44	T1a	N0	M0	I	2	3	6
C8	Normal	1838410	Female	39	T1a	N0	M0	I	2	4	8
C10	Normal	1839163	Female	61	T1b	N0	M0	I	1	4	4
D2	Normal	1839267	Female	48	T1b	N0	M0	I	1	4	4
D4	Normal	1839629	Female	53	T1b	N1a	M0	I	1	4	4
D6	Normal	1840075	Female	19	T2	N1a	M0	I	1	4	4
D8	Normal	1840195	Male	55	T2	N1a	M0	II	1	4	4
D10	Normal	1840379	Male	53	T2	N1b	M0	I	2	4	8
E2	Normal	1840421	Male	45	T1a	N0	M0	I	2	4	8
E4	Normal	1840739	Female	46	T1b	N1b	M0	I	3	4	12
E6	Normal	1840635	Female	54	T1b	N0	M0	I	2	4	8
E8	Normal	1840650	Female	46	T1b	N1b	M0	I	2	4	8
F2	Normal	1841299	Female	31	T1a	N1a	M0	I	2	4	8
F4	Normal	1841444	Female	45	T1a	N1a	M0	I	1	4	4
F6	Normal	1841653	Female	54	T1a	N0	M0	I	1	4	4
F8	Normal	1841712	Female	72	T1b	N0	M0	I	3	4	12
F10	Normal	1841755	Female	52	T1b	N1a	M0	I	3	4	12
G2	Normal	1841895	Female	70	T1b	N1b	M0	II	2	4	8
G4	Normal	1841915	Female	54	T2	N0	M0	I	2	3	6
G6	Normal	1842243	Male	43	T1a	N1a	M0	I	1	4	4
G8	Normal	1842745	Female	23	T1a	N1a	M0	I	1	3	3
G10	Normal	1842783	Female	26	T1a	N1b	M0	I	2	3	6
